# Supplementary material for: 9-O-Ethyl­berberrubinium iodide monohydrate
Source: Acta Crystallogr Sect E Struct Rep Online. 2010 Sep 18;66(Pt 10):o2585–6. doi: 10.1107/S1600536810036664 (PMC2983369; doi:10.1107/S1600536810036664)
Supplement: Supplementary file 2 [file e-66-o2585-Isup2.hkl]

data_I
#  _pg77disordermondaya                    
_audit_creation_date        "10-08-13"
_audit_creation_method      CRYSTALS 

_cell_length_a                    11.036(3)
_cell_angle_alpha                 80.442(6)
_cell_length_b                    13.449(4)
_cell_angle_beta                  71.121(5)
_cell_length_c                    14.086(4)
_cell_angle_gamma                 76.875(5)

# NOTE FO on scale of Fc,     12.27475
# Status flags: 
#    o - used in refinement 
#    < - excluded by I/sigmaI cutoff 
#    x - excluded for another reason  

loop_
_refln_index_h
_refln_index_k
_refln_index_l
_refln_F_squared_meas
_refln_F_squared_calc
_refln_F_squared_sigma
_refln_observed_status
   2   0   0    11543.28        0.00      241.68 x
   3   0   0     8305.15     9631.35      197.85 o
   4   0   0       56.25       83.00       31.50 o
   5   0   0     5009.25     5087.49      155.27 o
   6   0   0     5135.82     4329.04      175.18 o
   7   0   0      944.70      915.68       78.90 o
   8   0   0      487.26      485.28       60.25 o
   9   0   0      146.45      148.67      119.23 o
  10   0   0      353.17      335.89       61.67 o
  11   0   0      123.30      161.96      125.77 o
  12   0   0       75.55      110.75       74.15 o
  13   0   0       34.87        0.32       40.24 o
 -13   1   0      -29.57        0.61       21.64 o
 -12   1   0      154.94      164.19       87.30 o
 -11   1   0       15.82       23.96       15.41 o
 -10   1   0      562.75      425.35       79.53 o
  -9   1   0      334.23      320.22       69.01 o
  -8   1   0      638.34      605.86       85.24 o
  -7   1   0     6407.97     5245.86      205.20 o
  -6   1   0       98.94       79.30       93.12 o
  -5   1   0     2442.35     2453.13       93.22 o
  -4   1   0     3993.74     4636.79      122.97 o
  -3   1   0       50.73       31.30       28.92 o
  -2   1   0    35674.49    37439.78      879.78 o
   2   1   0    22322.80        0.00      569.30 x
   3   1   0     5002.83     6234.91      135.87 o
   4   1   0     8908.18     9278.96      213.99 o
   5   1   0      106.37      136.48       83.69 o
   6   1   0     6305.21     5785.23      217.34 o
   7   1   0     1283.70     1202.98       95.60 o
   8   1   0       46.10       35.20       35.97 o
   9   1   0     2949.80     2239.01      182.69 o
  10   1   0      238.06      309.13       65.65 o
  11   1   0       80.11      100.56       80.45 o
  12   1   0      932.43     1029.80       87.36 o
  13   1   0       15.71        1.48       19.45 o
 -12   2   0      247.96      293.85       89.90 o
 -11   2   0        8.79       15.04       15.32 o
 -10   2   0      526.34      427.66       83.26 o
  -9   2   0      738.93      725.25       90.62 o
  -8   2   0       22.39       11.79       21.59 o
  -7   2   0     1642.51     1333.63      105.70 o
  -6   2   0      283.47      205.23       50.84 o
  -5   2   0      917.58      846.13       67.08 o
  -4   2   0    10022.53     9823.87      239.04 o
  -3   2   0     8024.22     9059.80      198.67 o
  -2   2   0     1688.00     1949.51       57.04 o
  -1   2   0     4534.40        0.00       91.68 x
   0   2   0     7961.15        0.00      129.18 x
   1   2   0      123.55        0.00       56.44 x
   2   2   0    28791.66    31761.65      635.57 o
   3   2   0      275.73      252.85       37.43 o
   4   2   0     3535.91     3765.07      100.16 o
   5   2   0     7978.70     8653.56      219.85 o
   6   2   0       88.89       65.89       72.56 o
   7   2   0     3024.19     2978.17      130.51 o
   8   2   0       52.48       41.00       38.19 o
   9   2   0       31.94       25.07       28.42 o
  10   2   0      482.64      548.64       67.71 o
  11   2   0      -29.13        2.70       29.70 o
  12   2   0      117.02      223.69      115.47 o
  13   2   0       15.32        9.16       14.32 o
 -12   3   0       23.20        0.03       31.41 o
 -11   3   0        6.97       15.38       12.70 o
 -10   3   0      550.51      516.98       80.09 o
  -9   3   0       39.55       44.88       34.12 o
  -8   3   0      509.91      420.19       73.29 o
  -7   3   0     1551.25     1245.17      108.69 o
  -6   3   0       54.24        1.78       39.33 o
  -5   3   0     7055.42     6299.44      197.14 o
  -4   3   0     2113.14     2176.25       73.75 o
  -3   3   0     9262.40    10103.68      206.06 o
  -2   3   0    14954.10    15330.46      291.77 o
  -1   3   0        3.16        7.94        2.62 o
   0   3   0    13303.25    13688.01      292.90 o
   1   3   0       19.84        5.83       10.60 o
   2   3   0     8396.80     9310.10      252.84 o
   3   3   0     1542.10     1628.65      123.29 o
   4   3   0     1916.14     2009.03       86.17 o
   5   3   0     3728.69     3763.22      155.86 o
   6   3   0       80.61       52.00       53.53 o
   7   3   0      180.55      120.42       50.19 o
   8   3   0      173.52      196.82       68.48 o
   9   3   0      694.33      528.98       89.13 o
  10   3   0       22.10        0.92       27.27 o
  11   3   0      170.01      217.67       53.75 o
  12   3   0      207.42      270.73       72.83 o
  13   3   0        1.51       16.21        4.39 o
 -12   4   0      134.10      160.12      181.57 o
 -11   4   0        3.96       14.91        4.99 o
 -10   4   0      604.94      510.57       74.29 o
  -9   4   0      429.60      422.70       66.32 o
  -8   4   0       10.92        4.96        9.85 o
  -7   4   0     1610.47     1324.62      118.48 o
  -6   4   0      465.19      327.46       47.57 o
  -5   4   0     5221.64     4783.96      159.90 o
  -4   4   0      137.11       25.43       87.74 o
  -3   4   0      108.15      113.34       61.13 o
  -2   4   0     3154.18     2534.88       75.25 o
  -1   4   0     5810.31     6586.00      144.76 o
   0   4   0      842.03      894.26       47.79 o
   1   4   0      676.76      592.88       55.33 o
   2   4   0    15086.02    16306.54      378.21 o
   3   4   0        1.13        3.49        2.03 o
   4   4   0    12662.26    12765.77      405.31 o
   5   4   0      711.76      730.04       57.88 o
   6   4   0     3319.55     3234.63      152.62 o
   7   4   0     5386.73     4638.61      241.47 o
   8   4   0       80.76       72.48       88.56 o
   9   4   0     1929.32     1456.26      197.61 o
  10   4   0      110.49       89.31      127.22 o
  11   4   0       21.34       22.24       15.46 o
  12   4   0      163.23      243.68       72.79 o
  13   4   0      -20.72        0.08       35.81 o
 -12   5   0      233.54      220.06       94.44 o
 -11   5   0      -63.78        9.41       55.55 o
 -10   5   0       13.56        8.86       13.39 o
  -9   5   0        9.29        0.97        6.72 o
  -8   5   0      178.17      126.39       73.20 o
  -7   5   0     2403.55     1870.17      141.97 o
  -6   5   0      957.50      657.97       78.12 o
  -5   5   0     1744.75     1615.22       88.97 o
  -4   5   0      257.86      196.02       53.34 o
  -3   5   0     9031.96     8762.21      217.85 o
  -2   5   0      892.47      794.05       51.19 o
  -1   5   0     6488.49     6689.84      144.32 o
   0   5   0    10184.82     9953.26      230.35 o
   1   5   0      415.85      565.41       45.29 o
   2   5   0     8754.14    10340.94      221.70 o
   3   5   0       69.31       74.74       46.63 o
   4   5   0     1284.08     1523.85      125.92 o
   5   5   0     2951.61     2808.20      186.24 o
   6   5   0      104.46       66.58      178.28 o
   7   5   0     1394.90     1360.75       86.17 o
   8   5   0      814.12      727.15       75.45 o
   9   5   0      -13.06        1.23       15.81 o
  10   5   0        6.53        0.37       13.72 o
  11   5   0      353.07      383.66       70.91 o
  12   5   0       -7.91        5.39       12.77 o
  13   5   0       61.77       50.38       88.72 o
 -11   6   0      -13.31       13.85       29.63 o
 -10   6   0      134.85      171.42      153.18 o
  -9   6   0       58.20       54.47       45.14 o
  -8   6   0     1636.46     1278.80      117.21 o
  -7   6   0       44.34       22.61       40.20 o
  -6   6   0     3618.00     2997.40      187.21 o
  -5   6   0     4155.27     3307.33      161.66 o
  -4   6   0      108.86       26.92       81.71 o
  -3   6   0     1265.06     1263.32       63.18 o
  -2   6   0     7051.49     5774.72      185.07 o
  -1   6   0       62.72       44.90       36.66 o
   0   6   0     3322.91     3388.53      119.70 o
   1   6   0     1389.82     1524.76       60.68 o
   2   6   0     4416.62     4779.20      149.01 o
   3   6   0       67.80       58.68       55.38 o
   4   6   0    10503.92    10688.06      387.98 o
   5   6   0      648.63      614.83       95.22 o
   6   6   0     5225.22     5021.12      279.29 o
   7   6   0      411.83      408.93      118.03 o
   8   6   0      446.73      389.89       85.21 o
   9   6   0     1635.89     1318.51      172.59 o
  10   6   0     1362.43     1183.88      186.39 o
  11   6   0      196.62      259.88       89.60 o
  12   6   0      130.33      131.19      194.37 o
  13   6   0       43.32        0.40       42.54 o
 -11   7   0       41.94       24.10       72.21 o
 -10   7   0      194.61      275.00       85.11 o
  -9   7   0       -4.27       30.34        7.84 o
  -8   7   0       37.10       46.07       36.46 o
  -7   7   0     1194.62      927.51       77.83 o
  -6   7   0       64.79        3.67       64.75 o
  -5   7   0     2918.90     2507.18      144.07 o
  -4   7   0      104.46       24.37       87.18 o
  -3   7   0     1084.25     1020.92       70.73 o
  -2   7   0      126.39       70.32       76.04 o
  -1   7   0     6201.74     6214.74      169.73 o
   0   7   0     4599.18     4063.68      116.09 o
   1   7   0     2134.99     2054.38       94.12 o
   2   7   0    15395.15    15640.82      402.32 o
   3   7   0       20.34       13.37       10.94 o
   4   7   0     8125.98     8785.68      284.28 o
   5   7   0      -12.43       10.70       13.35 o
   6   7   0     3094.00     2624.37      203.27 o
   7   7   0     2389.62     2134.55      274.30 o
   8   7   0      733.26      620.98      131.24 o
   9   7   0      507.25      493.02      142.96 o
  10   7   0       18.83       42.95       25.54 o
  11   7   0       25.99       66.17       27.04 o
  12   7   0       15.82       33.42       16.50 o
  13   7   0       16.95       43.53       54.68 o
 -10   8   0       44.90       12.85       55.32 o
  -9   8   0       17.78        3.28       30.46 o
  -8   8   0      301.77      577.45       68.62 o
  -7   8   0       81.15       75.83       89.18 o
  -6   8   0     1273.59     1182.54       90.39 o
  -5   8   0     1105.16      920.98       73.27 o
  -4   8   0       99.82       83.39       75.54 o
  -3   8   0     5640.12     4993.16      204.29 o
  -2   8   0       58.95       41.87       39.29 o
  -1   8   0     2559.31     2352.04      114.29 o
   0   8   0     4510.48     4053.22      148.56 o
   1   8   0       11.19        2.54        7.58 o
   2   8   0     7426.24     7608.10      243.11 o
   3   8   0      256.64      232.97       52.97 o
   4   8   0      418.86      380.36       51.98 o
   5   8   0      184.95      185.32       76.63 o
   6   8   0     2721.84     2560.06      203.49 o
   7   8   0      375.54      397.36      113.03 o
   8   8   0      961.77      729.18      188.89 o
   9   8   0       96.43       83.24      232.56 o
  10   8   0        3.39       15.47        7.32 o
  11   8   0      261.79      263.11       98.66 o
  12   8   0      110.37      167.29      163.95 o
 -10   9   0      179.80      131.84      170.62 o
  -9   9   0       49.34        6.14       46.40 o
  -8   9   0      353.32      321.63       96.71 o
  -7   9   0       70.56      192.25       51.03 o
  -6   9   0        8.39        2.05       12.65 o
  -5   9   0     1369.58     1038.55      121.51 o
  -4   9   0      102.46       68.38       87.18 o
  -3   9   0        9.61       10.11        8.85 o
  -2   9   0      945.13      516.22       88.60 o
  -1   9   0      807.40      771.49       72.09 o
   0   9   0     3100.96     2490.65      143.95 o
   1   9   0     4598.43     4155.21      188.55 o
   2   9   0       73.61       56.13       55.37 o
   3   9   0      179.55      208.83       53.32 o
   4   9   0     7740.14     7322.16      254.88 o
   5   9   0       35.03       55.57       54.13 o
   6   9   0     2800.19     2376.75      205.10 o
   7   9   0      213.95      182.40       92.29 o
   8   9   0      116.02       42.25      247.76 o
   9   9   0     1008.48      768.09      219.97 o
  10   9   0       47.84       66.05       62.05 o
  11   9   0      182.31      207.43      112.85 o
  12   9   0       73.45      107.18      139.05 o
  -9  10   0       39.78       60.44       81.65 o
  -8  10   0      -18.08        0.70       29.15 o
  -7  10   0      146.75       91.50      221.56 o
  -6  10   0      354.07      391.96       46.12 o
  -5  10   0       38.31       17.94       41.38 o
  -4  10   0      906.28      644.79      103.73 o
  -3  10   0     1305.44     1273.58      113.35 o
  -2  10   0      160.27      170.89       62.57 o
  -1  10   0     4632.44     4133.36      216.89 o
   0  10   0      558.42      582.88       63.68 o
   1  10   0     1678.03     1716.06      115.62 o
   2  10   0     2129.39     1946.78      125.52 o
   3  10   0       -4.52        0.16        8.50 o
   4  10   0     2658.31     2557.98      134.76 o
   5  10   0       13.56        8.49       18.75 o
   6  10   0      160.09      165.45      123.58 o
   7  10   0      364.24      386.96      105.62 o
   8  10   0       47.46       29.09       69.89 o
   9  10   0      262.16      312.32      110.81 o
  10  10   0       93.42       75.03      173.87 o
  11  10   0       46.33       41.32       98.42 o
  12  10   0       -3.01       27.67       19.11 o
  -8  11   0      324.94      237.07      270.28 o
  -7  11   0      197.88       51.73      136.26 o
  -6  11   0      706.64      367.80      154.29 o
  -5  11   0      414.94      350.59       73.46 o
  -4  11   0       33.79       43.99       36.12 o
  -3  11   0     6475.12     5362.07      243.64 o
  -2  11   0       55.56       62.87       37.61 o
  -1  11   0      431.86      443.91       58.31 o
   0  11   0     1807.09     1375.35      122.75 o
   1  11   0       96.81       94.71      112.99 o
   2  11   0      116.02      112.90      104.97 o
   3  11   0     5973.83     5270.63      258.25 o
   4  11   0       41.11        4.03       41.45 o
   5  11   0       29.88       55.30       25.08 o
   6  11   0     1780.16     1607.31      173.93 o
   7  11   0        0.38       14.91        3.73 o
   8  11   0      876.14      739.10      184.08 o
   9  11   0      262.67      311.89      106.97 o
  10  11   0       34.65       52.74       81.27 o
  11  11   0      420.74      342.10      222.60 o
  -7  12   0      -28.63        0.18       82.64 o
  -6  12   0       22.60       15.56       56.20 o
  -5  12   0      135.10       47.33       83.42 o
  -4  12   0      358.59      239.58       52.35 o
  -3  12   0        6.46        6.08       12.72 o
  -2  12   0      168.75      207.10       75.39 o
  -1  12   0     1368.27     1130.94      110.03 o
   0  12   0       -5.65        0.09       13.65 o
   1  12   0     2677.77     2487.75      150.53 o
   2  12   0      496.83      468.11       61.16 o
   3  12   0     2822.90     2624.89      159.16 o
   4  12   0      111.28       40.33       98.83 o
   5  12   0        7.75       16.83       10.85 o
   6  12   0     4712.56     3228.77      358.45 o
   7  12   0      197.75      211.16       88.68 o
   8  12   0       42.19       21.61       68.53 o
   9  12   0       86.89      152.98      227.66 o
  10  12   0       35.16       60.33      120.42 o
  11  12   0        6.53       41.11       23.90 o
  -6  13   0      401.53      419.92      128.96 o
  -5  13   0        6.40        5.97        9.05 o
  -4  13   0      151.75      201.80       41.24 o
  -3  13   0      263.03      273.67       71.21 o
  -2  13   0       82.01       71.15       78.63 o
  -1  13   0     2022.55     1926.61      135.77 o
   0  13   0      201.90      156.05       68.69 o
   1  13   0      394.19      430.69       57.93 o
   2  13   0      849.40      832.20       95.27 o
   3  13   0      347.83      536.08       73.39 o
   4  13   0      305.86      402.33       66.47 o
   5  13   0      224.07      269.62       55.03 o
   6  13   0       69.91       52.00      117.25 o
   7  13   0       53.11       35.88      104.05 o
   8  13   0      378.18      315.40      139.27 o
   9  13   0      -15.44       16.17       36.98 o
  10  13   0       30.64       23.09       57.75 o
  -5  14   0       75.33      159.52      111.64 o
  -4  14   0        5.12        0.00        7.79 o
  -3  14   0      148.09      263.61       94.40 o
  -2  14   0       65.65       57.37       47.76 o
  -1  14   0       18.30       49.03       20.09 o
   0  14   0       36.35       14.55       31.52 o
   1  14   0      695.72      763.19       93.56 o
   2  14   0      205.56      175.28       66.10 o
   3  14   0      341.83      406.09       69.36 o
   4  14   0      402.50      331.60       69.63 o
   5  14   0       18.94       17.34       17.88 o
   6  14   0     1061.47      951.64      192.47 o
   7  14   0       -2.41        1.57        7.26 o
   8  14   0      498.11      574.20      107.10 o
   9  14   0      116.02      118.68      164.46 o
  -4  15   0      128.45      202.37      204.21 o
  -3  15   0       40.38       15.35       72.69 o
  -2  15   0       58.33       58.54       33.98 o
  -1  15   0      315.98      454.60       54.85 o
   0  15   0      -18.65        1.08       27.13 o
   1  15   0      476.49      623.19       81.90 o
   2  15   0      124.49      129.02      103.37 o
   3  15   0       74.58      148.60       93.76 o
   4  15   0     1368.29     1259.23      115.74 o
   5  15   0        4.52        8.83        6.81 o
   6  15   0      350.16      382.81       98.06 o
   7  15   0        2.11        1.44        8.21 o
   8  15   0       33.45        0.16       62.19 o
  -2  16   0       32.65        1.12       47.28 o
  -1  16   0       74.04      160.88       74.06 o
   0  16   0       79.29        7.45       69.94 o
   1  16   0       58.57       47.70       64.75 o
   2  16   0      120.54      176.11       97.04 o
   3  16   0      174.78      256.02       55.09 o
   4  16   0       93.42       93.38      107.20 o
   5  16   0      114.51      126.81       99.33 o
   6  16   0       71.57       51.42      181.65 o
   7  16   0      -15.07        2.66       30.69 o
   1  17   0      192.29      305.54       67.30 o
   2  17   0       31.43       18.95       45.18 o
   3  17   0      116.62      112.49      107.91 o
   4  17   0       79.55      118.76       94.66 o
  -3 -17   1      109.99       96.37      256.74 o
  -2 -17   1      135.39      242.15      146.56 o
  -6 -16   1       43.19        9.40       51.38 o
  -5 -16   1      347.67      397.61      157.33 o
  -4 -16   1       83.17      105.13       93.13 o
  -3 -16   1      101.16      140.10      137.36 o
  -2 -16   1      274.59      401.85       69.63 o
  -1 -16   1       -2.07        0.04        6.18 o
   0 -16   1      157.99      293.48       63.18 o
   1 -16   1       74.26       29.98       45.06 o
   2 -16   1       15.71        6.41       21.48 o
  -8 -15   1       -4.22        1.28       16.16 o
  -7 -15   1      753.95      577.64      122.95 o
  -6 -15   1      -15.67        0.70       31.24 o
  -5 -15   1       68.55       57.08       75.20 o
  -4 -15   1      207.92      242.12       78.41 o
  -3 -15   1       84.37      218.25       64.90 o
  -2 -15   1       74.26      101.50      100.24 o
  -1 -15   1       81.19      136.37       62.13 o
   0 -15   1       66.11       60.05       89.56 o
   1 -15   1        7.10        8.71        7.22 o
   2 -15   1      298.33      509.59       73.29 o
   3 -15   1       -4.30        0.57        4.84 o
   4 -15   1       88.89      132.22      127.88 o
  -9 -14   1       78.35       48.86      171.87 o
  -8 -14   1       20.19       43.41       25.08 o
  -7 -14   1      -32.85        0.05       49.19 o
  -6 -14   1      -13.86       16.51       15.27 o
  -5 -14   1     1176.73     1050.49      201.73 o
  -4 -14   1        6.59       10.88        9.93 o
  -3 -14   1      848.65      901.18       94.32 o
  -2 -14   1      382.89      495.46       77.97 o
  -1 -14   1      242.77      264.78       61.94 o
   0 -14   1      659.37      773.99       74.96 o
   1 -14   1        3.01        3.46        5.64 o
   2 -14   1       89.97      200.83       80.60 o
   3 -14   1       45.20       83.26       32.72 o
   4 -14   1       29.13       25.30       28.83 o
   5 -14   1      129.95      160.85      117.44 o
 -10 -13   1      330.47      306.91      147.96 o
  -9 -13   1       -7.53       24.49       20.44 o
  -8 -13   1      260.36      250.50       75.49 o
  -7 -13   1     1005.57      825.96      172.35 o
  -6 -13   1       12.96        2.76       26.97 o
  -5 -13   1      950.72      739.95      130.63 o
  -4 -13   1      132.78      197.87       91.56 o
  -3 -13   1      375.54      447.15       52.56 o
  -2 -13   1      348.23      453.48       61.04 o
  -1 -13   1      584.79      636.84       85.56 o
   0 -13   1      634.96      637.22       96.08 o
   1 -13   1      128.71       69.73      129.50 o
   2 -13   1      -17.22        0.54       23.03 o
   3 -13   1       35.30       28.68       28.98 o
   4 -13   1      318.16      467.50       68.67 o
   5 -13   1       -1.51        6.41        3.97 o
   6 -13   1       32.65        4.36       61.47 o
 -10 -12   1       78.85      116.33      235.66 o
  -9 -12   1      238.56      525.39      128.58 o
  -8 -12   1       71.94      180.76       79.80 o
  -7 -12   1      337.12      376.19      137.45 o
  -6 -12   1       97.63      140.78       97.56 o
  -5 -12   1      265.78      191.86       66.86 o
  -4 -12   1      113.86      153.91       97.69 o
  -3 -12   1     5226.94     4430.63      219.72 o
  -2 -12   1       39.55       51.29       27.86 o
  -1 -12   1     1723.09     1615.50      133.03 o
   0 -12   1      594.58      642.11       80.74 o
   1 -12   1       25.80       15.98       30.13 o
   2 -12   1     3249.94     2648.33      199.13 o
   3 -12   1       49.51       76.78       58.29 o
   4 -12   1      257.00      247.65       55.49 o
   5 -12   1      170.01      340.75       54.88 o
   6 -12   1       12.56       10.87       14.81 o
   7 -12   1       39.93      209.07      124.47 o
 -11 -11   1       26.37       25.27       44.82 o
 -10 -11   1      130.58      206.49      131.51 o
  -9 -11   1       16.57       28.84       31.87 o
  -8 -11   1     1349.50      986.19      173.20 o
  -7 -11   1      155.57      100.72      105.54 o
  -6 -11   1      169.88      252.78      106.70 o
  -5 -11   1     3260.11     2613.96      262.03 o
  -4 -11   1        2.37       13.36        6.97 o
  -3 -11   1     7244.40     6262.12      256.66 o
  -2 -11   1       21.28       20.75       17.31 o
  -1 -11   1       85.50       55.99       95.60 o
   0 -11   1     2616.37     2480.84      143.60 o
   1 -11   1        2.83       13.54        6.67 o
   2 -11   1      287.78      235.16       63.15 o
   3 -11   1      196.62      122.39       76.05 o
   4 -11   1      182.31      185.22       64.04 o
   5 -11   1      340.76      107.16       61.58 o
   6 -11   1      203.91      220.28       55.44 o
   7 -11   1       45.20        3.53       57.95 o
   8 -11   1       47.46        0.42       47.78 o
 -11 -10   1        1.13       14.04        7.44 o
 -10 -10   1      649.76      582.54      190.76 o
  -9 -10   1       42.19       95.28      130.74 o
  -8 -10   1      550.45      448.91      172.73 o
  -7 -10   1     2241.21     1669.36      175.72 o
  -6 -10   1       64.03       90.06      112.90 o
  -5 -10   1     1371.84     1304.66      183.46 o
  -4 -10   1      129.15      185.34       92.89 o
  -3 -10   1     1261.75     1190.61       92.69 o
  -2 -10   1      220.73      264.98       55.25 o
  -1 -10   1     1389.17     1321.78      107.05 o
   0 -10   1       71.00       65.05       75.89 o
   1 -10   1     1895.61     1462.19      121.74 o
   2 -10   1      334.27      361.53       64.15 o
   3 -10   1       26.62        0.84       21.11 o
   4 -10   1     1253.38      883.48       89.87 o
   5 -10   1      117.31       65.48       95.74 o
   6 -10   1      283.26      232.52       63.49 o
   7 -10   1      337.71      412.57       62.19 o
   8 -10   1      107.35       70.85      163.73 o
   9 -10   1      554.09      351.72      152.97 o
 -12  -9   1      204.53      153.29      116.88 o
 -11  -9   1       39.17       19.55       73.90 o
 -10  -9   1       60.27       33.90      124.96 o
  -9  -9   1       72.32       97.61      135.58 o
  -8  -9   1      579.57      476.03      172.43 o
  -7  -9   1      -19.59        1.64       27.50 o
  -6  -9   1     1319.11     1245.87      198.97 o
  -5  -9   1     1424.96     1274.46      177.95 o
  -4  -9   1       11.30       34.33       14.19 o
  -3  -9   1     3163.20     3064.38      125.82 o
  -2  -9   1       57.47       63.27       56.59 o
  -1  -9   1     5781.18     5033.87      186.37 o
   0  -9   1     3978.80     3887.98      155.36 o
   1  -9   1      376.86      323.94       48.76 o
   2  -9   1     5802.28     4888.04      232.46 o
   3  -9   1      111.93      108.06      100.48 o
   4  -9   1     2128.39     1876.82      113.68 o
   5  -9   1      422.63      399.33       66.97 o
   6  -9   1      108.48      158.29      104.44 o
   7  -9   1      319.85      352.77       56.36 o
   8  -9   1      330.57        7.08       79.17 o
   9  -9   1       41.89        4.90       61.00 o
  10  -9   1       38.87       37.24       70.73 o
 -12  -8   1       30.51        0.32       41.77 o
 -11  -8   1       60.27       12.50       92.51 o
 -10  -8   1      276.85      346.43       81.46 o
  -9  -8   1      146.53      118.76      213.57 o
  -8  -8   1     2071.20     1642.96      266.57 o
  -7  -8   1      722.21      620.26      133.10 o
  -6  -8   1      410.57      378.40      103.70 o
  -5  -8   1     2393.38     2260.00      223.84 o
  -4  -8   1       85.63      134.16       81.01 o
  -3  -8   1     7677.11     7491.66      250.24 o
  -2  -8   1      282.61      327.44       55.61 o
  -1  -8   1      331.66      293.44       45.23 o
   0  -8   1     2406.94     2419.61      112.59 o
   1  -8   1     2197.01     1847.52      117.85 o
   2  -8   1       24.11       12.08       11.95 o
   3  -8   1      848.70      472.93       76.12 o
   4  -8   1     2126.16     1797.38      117.11 o
   5  -8   1       43.05       47.99       35.94 o
   6  -8   1     1440.78     1286.27      112.93 o
   7  -8   1      135.04      124.71      120.25 o
   8  -8   1      142.06      136.63      108.25 o
   9  -8   1      503.99      459.61      103.43 o
  10  -8   1      -27.62       11.29       46.91 o
 -12  -7   1      381.57      338.80      107.32 o
 -11  -7   1      106.98      172.79      149.47 o
 -10  -7   1     1263.36      870.16      174.45 o
  -9  -7   1       65.54       75.77       78.85 o
  -8  -7   1      361.98      375.10      104.46 o
  -7  -7   1       24.11        4.92       33.49 o
  -6  -7   1      221.86      271.50       86.66 o
  -5  -7   1     5047.42     4424.72      292.15 o
  -4  -7   1      461.80      498.51       56.76 o
  -3  -7   1     1973.52     1924.84       78.87 o
  -2  -7   1        9.90       20.25        5.38 o
  -1  -7   1    11459.92    11319.29      298.82 o
   0  -7   1     1701.25     1611.27       80.54 o
   1  -7   1     6937.38     6822.35      177.32 o
   2  -7   1     1317.42     1327.53       71.81 o
   3  -7   1      213.39      181.49       55.35 o
   4  -7   1     3892.73     3602.41      159.54 o
   5  -7   1      154.76       63.12       53.90 o
   6  -7   1     4649.85     3656.65      203.39 o
   7  -7   1      222.99      193.73       61.43 o
   8  -7   1       -9.61        0.17        8.90 o
   9  -7   1      239.35      241.07       69.90 o
  10  -7   1       -4.52       12.89       19.32 o
  11  -7   1       34.91        8.21       53.24 o
 -13  -6   1       33.15        4.86       57.18 o
 -12  -6   1       64.41      108.46       86.05 o
 -11  -6   1      923.98      796.71      150.97 o
 -10  -6   1      -38.92       39.17       29.54 o
  -9  -6   1      388.73      401.44      111.70 o
  -8  -6   1     2038.56     1735.27      218.82 o
  -7  -6   1      233.54      210.52       76.31 o
  -6  -6   1     5212.66     4864.11      325.82 o
  -5  -6   1       52.73        4.67       53.43 o
  -4  -6   1     1077.59     1128.55       84.47 o
  -3  -6   1    17670.75    18704.92      466.64 o
  -2  -6   1      375.92      500.72       56.91 o
  -1  -6   1     8895.95     8990.49      229.01 o
   0  -6   1     1690.13     1957.16       77.98 o
   1  -6   1     6449.32     5619.35      151.91 o
   2  -6   1     9358.45     8976.38      237.41 o
   3  -6   1     2412.89     1751.95       97.12 o
   4  -6   1     1177.67     1062.08       78.13 o
   5  -6   1      141.33       30.20      126.53 o
   6  -6   1      297.46      321.53       45.93 o
   7  -6   1     1986.39     1738.60      124.26 o
   8  -6   1      200.82      235.51       55.80 o
   9  -6   1       31.08       12.00       28.76 o
  10  -6   1       42.19       60.01       43.93 o
  11  -6   1      158.96      183.69       79.94 o
 -13  -5   1      172.89      191.79       85.95 o
 -12  -5   1       54.24       62.78       74.90 o
 -11  -5   1      506.00      681.52       80.16 o
 -10  -5   1     2319.81     1883.35      151.75 o
  -9  -5   1      147.66      173.48      130.00 o
  -8  -5   1     1898.69     1650.57      140.46 o
  -7  -5   1      694.59      646.12       67.35 o
  -6  -5   1      304.35      281.27       43.80 o
  -5  -5   1     2487.25     2947.16       84.27 o
  -4  -5   1     1283.70     1444.07       72.10 o
  -3  -5   1     4112.02     4423.17      135.22 o
  -2  -5   1      270.95      297.73       41.52 o
  -1  -5   1      464.92      511.76       44.48 o
   0  -5   1      756.55      913.72       47.28 o
   1  -5   1    23164.66    23075.87      510.74 o
   2  -5   1      186.50      192.57       37.25 o
   3  -5   1     2551.67     2394.41       82.95 o
   4  -5   1     3899.89     3536.34      131.88 o
   5  -5   1      102.27       24.45       87.05 o
   6  -5   1     3208.32     2556.62      134.30 o
   7  -5   1     1766.60      875.23      103.33 o
   8  -5   1     2711.11     2061.32      122.92 o
   9  -5   1     1513.85     1159.22      117.35 o
  10  -5   1        9.04        4.65       13.00 o
  11  -5   1      194.61      228.31       66.93 o
  12  -5   1      115.26       86.22      114.50 o
 -13  -4   1       62.90       41.66      119.43 o
 -12  -4   1       52.99       76.22       48.08 o
 -11  -4   1      148.66      199.30      147.67 o
 -10  -4   1      707.90      619.67       97.58 o
  -9  -4   1      643.11      623.06       84.09 o
  -8  -4   1       46.71       96.88       85.20 o
  -7  -4   1      394.75      375.18       63.11 o
  -6  -4   1     3488.25     3378.04      134.39 o
  -5  -4   1       33.15        9.15       26.72 o
  -4  -4   1     4255.81     4574.87      160.68 o
  -3  -4   1     3451.33     3851.67      108.08 o
  -2  -4   1        6.03        4.89        4.47 o
  -1  -4   1    60204.90    62687.62     1639.20 o
   0  -4   1       96.60      165.14       65.20 o
   1  -4   1     4827.78     5002.92      114.40 o
   2  -4   1     4922.87     5222.58      109.54 o
   3  -4   1       10.55        2.77        4.16 o
   4  -4   1     6131.49     6053.96      175.22 o
   5  -4   1     1400.10     1067.31       70.61 o
   6  -4   1      889.89      800.47       67.64 o
   7  -4   1     1559.05     1138.86       93.97 o
   8  -4   1       30.89       23.92       25.61 o
   9  -4   1      278.17      257.90       72.63 o
  10  -4   1       62.53      123.41       78.97 o
  11  -4   1       18.27       17.12       17.13 o
  12  -4   1       -3.31        2.03       10.30 o
 -13  -3   1      151.42      138.07      110.96 o
 -12  -3   1        4.52        2.67        5.22 o
 -11  -3   1      164.23      216.14       54.38 o
 -10  -3   1      120.54       56.19      104.19 o
  -9  -3   1      585.80      534.38       87.81 o
  -8  -3   1     4711.13     4078.15      254.15 o
  -7  -3   1       15.32        4.00       13.84 o
  -6  -3   1     4034.67     3840.43      170.99 o
  -5  -3   1     4306.63     4364.78      141.99 o
  -4  -3   1      344.13      346.77       41.36 o
  -3  -3   1     5509.98     6206.38      173.37 o
  -2  -3   1     1049.41     1059.56       72.17 o
  -1  -3   1     2194.25     2137.71      101.94 o
   0  -3   1      377.51      309.91       36.40 o
   1  -3   1     2895.26     3280.58       76.52 o
   2  -3   1     8270.58     9604.17      182.49 o
   3  -3   1     4119.95     3721.34      107.05 o
   4  -3   1       30.56       27.38       18.18 o
   5  -3   1      246.02      272.57       32.62 o
   6  -3   1     3844.87     3320.56      147.68 o
   7  -3   1      444.04      314.28       62.50 o
   8  -3   1     3075.81     2213.65      162.46 o
   9  -3   1      329.54      354.10       61.60 o
  10  -3   1       57.25       95.53      112.65 o
  11  -3   1      519.06      541.34       71.02 o
  12  -3   1       59.19       18.87       79.12 o
 -13  -2   1      109.34      206.71       76.57 o
 -12  -2   1       -9.34        9.77        8.69 o
 -11  -2   1      110.49      217.71       98.56 o
 -10  -2   1      366.38      387.60       89.15 o
  -9  -2   1       12.05        8.25        9.64 o
  -8  -2   1     1595.34     1277.62      100.02 o
  -7  -2   1       89.90      112.96       83.28 o
  -6  -2   1       39.48       11.47       31.09 o
  -5  -2   1     1888.19     1938.35       73.90 o
  -4  -2   1     5590.74     6600.35      168.60 o
  -3  -2   1     1068.55      926.54       48.36 o
  -2  -2   1     4018.35     4348.66      123.51 o
  -1  -2   1     1218.16        0.00       54.77 x
   0  -2   1        9.04        0.00        2.74 x
   1  -2   1    22876.13    22602.53      426.22 o
   2  -2   1      241.72      205.58       35.23 o
   3  -2   1     7372.90     7433.80      170.44 o
   4  -2   1    13299.59    13946.28      335.05 o
   5  -2   1     1871.31     1873.23       84.18 o
   6  -2   1     6087.54     5332.82      199.99 o
   7  -2   1      214.60       54.80       66.47 o
   8  -2   1       35.30       29.12       27.71 o
   9  -2   1     1189.86     1047.61      107.20 o
  10  -2   1      -34.22        3.93       24.93 o
  11  -2   1      634.07      562.46       79.03 o
  12  -2   1      -36.41        7.42       49.13 o
  13  -2   1      -10.12       17.45       14.70 o
 -13  -1   1        7.53        0.40       10.21 o
 -12  -1   1       19.59       12.46       20.00 o
 -11  -1   1      157.13      203.29       67.78 o
 -10  -1   1       51.23       41.84       57.76 o
  -9  -1   1      511.37      475.01       79.38 o
  -8  -1   1      242.28      237.10       69.28 o
  -7  -1   1     1311.13     1162.18       94.48 o
  -6  -1   1     6763.25     6084.20      223.33 o
  -5  -1   1      620.46      577.34       58.87 o
  -4  -1   1     7832.10     8852.09      196.61 o
  -3  -1   1    19430.02    21631.00      481.84 o
  -2  -1   1      118.43      238.38       83.57 o
  -1  -1   1     8533.91        0.00      158.39 x
   2  -1   1     2984.76     3114.77       91.10 o
   3  -1   1       37.17        1.72       26.12 o
   4  -1   1     3500.30     4035.84      114.11 o
   5  -1   1     4111.01     3891.81      135.67 o
   6  -1   1       51.48       56.82       41.45 o
   7  -1   1       52.99        0.01       49.25 o
   8  -1   1     1840.18     1622.23      119.67 o
   9  -1   1      155.19      145.88       65.51 o
  10  -1   1     1279.18     1071.65      123.50 o
  11  -1   1      227.51      254.56       65.00 o
  12  -1   1       71.07       97.51       85.63 o
  13  -1   1      336.85      315.98       68.00 o
 -13   0   1       51.60       69.31       49.70 o
 -12   0   1       10.33       43.79       10.33 o
 -11   0   1      188.09      164.32       70.29 o
 -10   0   1       39.93       49.13       32.45 o
  -9   0   1      360.40      359.11       89.83 o
  -8   0   1     1102.00      979.89      108.25 o
  -7   0   1       21.85       13.95       13.58 o
  -6   0   1     4784.00     4083.29      176.63 o
  -5   0   1     4773.46     4450.71      134.81 o
  -4   0   1       28.63       22.78       13.73 o
  -3   0   1      898.24      750.89       53.79 o
  -2   0   1     3478.71     3820.31      114.62 o
   2   0   1      340.01        0.00       27.98 x
   3   0   1    30934.18    32840.73      801.51 o
   4   0   1      962.78     1201.74       60.51 o
   5   0   1     5954.96     5980.10      179.45 o
   6   0   1     9803.81     9500.26      281.75 o
   7   0   1      107.28       69.58      101.86 o
   8   0   1     4848.54     4054.25      211.14 o
   9   0   1      416.45      398.53       80.02 o
  10   0   1      169.65      198.50       66.15 o
  11   0   1      528.25      539.66      131.74 o
  12   0   1       12.48        6.90       10.26 o
  13   0   1       86.10       73.19       87.35 o
 -12   1   1       -8.39        2.39       11.41 o
 -11   1   1       25.36       18.87       27.19 o
 -10   1   1       31.64        9.80       21.96 o
  -9   1   1      305.43      303.81       55.45 o
  -8   1   1      303.06      302.97       60.50 o
  -7   1   1      854.73      722.14       62.67 o
  -6   1   1     1965.16     1691.89       86.89 o
  -5   1   1      314.47      344.14       36.09 o
  -4   1   1     7764.64     7422.36      179.34 o
  -3   1   1      562.43      458.57       39.16 o
  -2   1   1     7792.84     8252.63      185.39 o
  -1   1   1     1683.14        0.00       35.25 x
   2   1   1      144.39        0.00       59.08 x
   3   1   1     8384.75     9296.89      228.22 o
   4   1   1     4728.31     5423.87      146.27 o
   5   1   1     1100.19      893.77       70.36 o
   6   1   1     3472.33     3302.91      146.31 o
   7   1   1      323.94      245.41       45.08 o
   8   1   1      216.36      185.57       74.26 o
   9   1   1       12.43       29.94       20.51 o
  10   1   1      759.12      550.00       92.12 o
  11   1   1      -10.30       27.98       11.56 o
  12   1   1      118.53      166.70       98.11 o
  13   1   1       23.25       55.58       21.44 o
 -12   2   1        6.89       26.75       12.23 o
 -11   2   1      277.02      314.53       72.35 o
 -10   2   1      176.09      167.86       56.36 o
  -9   2   1     1598.17     1431.27      116.79 o
  -8   2   1      889.16      660.33       94.80 o
  -7   2   1      552.96      462.59       61.80 o
  -6   2   1     4030.62     3263.32      161.46 o
  -5   2   1       35.73       40.64       24.85 o
  -4   2   1     4740.06     4314.87      134.63 o
  -3   2   1     8438.24     8404.98      178.95 o
  -2   2   1      129.07      156.59       67.78 o
  -1   2   1    38477.52    38418.70      920.46 o
   0   2   1      952.23        0.00       33.24 x
   1   2   1     3828.21        0.00       83.75 x
   2   2   1      132.34      100.07       77.50 o
   3   2   1    31244.81    33299.70      783.34 o
   4   2   1     2036.45     2195.76       89.11 o
   5   2   1     6223.90     6461.70      181.37 o
   6   2   1      219.98      267.24       41.11 o
   7   2   1      788.50      773.68       68.69 o
   8   2   1     3235.88     2760.99      156.88 o
   9   2   1       95.42       95.13       84.30 o
  10   2   1     1974.77     1808.54      141.65 o
  11   2   1      537.64      686.08       98.11 o
  12   2   1       40.18       93.68       48.29 o
  13   2   1      188.84      216.11       85.74 o
 -12   3   1       -0.30        0.24        3.62 o
 -11   3   1      248.98      296.30       62.50 o
 -10   3   1       24.86       23.93       21.18 o
  -9   3   1      219.04      195.37       70.89 o
  -8   3   1      570.47      535.37       75.78 o
  -7   3   1      119.41       96.86      116.40 o
  -6   3   1     1203.10     1056.63       85.84 o
  -5   3   1      594.77      632.45       43.42 o
  -4   3   1     3129.21     2892.29       98.52 o
  -3   3   1     1711.27     1574.35       56.83 o
  -2   3   1     8883.01     9351.70      171.97 o
  -1   3   1     3818.80     4040.10       93.18 o
   0   3   1     3362.69     3705.25      106.09 o
   1   3   1    35861.07    36963.03      918.31 o
   2   3   1      386.97      505.82       49.01 o
   3   3   1    27640.05    31810.43      658.66 o
   4   3   1      357.59      344.35       33.57 o
   5   3   1     2799.44     3116.38       93.56 o
   6   3   1     6840.89     7152.20      234.48 o
   7   3   1      702.62      673.31       67.35 o
   8   3   1     2353.71     2111.02      119.92 o
   9   3   1      184.32      202.10       54.75 o
  10   3   1      196.37      191.52       59.82 o
  11   3   1      238.31      286.72       76.62 o
  12   3   1       50.98       76.98       45.96 o
  13   3   1       16.57        0.22       19.88 o
 -12   4   1       12.56        9.77       20.13 o
 -11   4   1      -19.08        0.18       22.35 o
 -10   4   1        6.59        2.58       10.97 o
  -9   4   1      129.20       84.91      120.18 o
  -8   4   1      100.01      114.86      111.50 o
  -7   4   1     3041.07     2498.89      157.75 o
  -6   4   1     3035.99     2612.16      126.34 o
  -5   4   1       67.99       43.17       47.70 o
  -4   4   1     6483.49     6082.80      163.82 o
  -3   4   1     1733.70     1565.03       70.30 o
  -2   4   1     6175.10     6565.35      136.77 o
  -1   4   1     8606.23     8624.31      194.58 o
   0   4   1       85.88      165.46       54.49 o
   1   4   1    21088.95    22645.98      510.67 o
   2   4   1      117.02       81.30      101.25 o
   3   4   1    13485.29    14692.83      476.51 o
   4   4   1      693.83      822.08       84.04 o
   5   4   1     3309.20     3489.45      188.46 o
   6   4   1     1453.06     1731.80       68.12 o
   7   4   1     1643.30     1726.30      102.56 o
   8   4   1      460.80      463.59       62.35 o
   9   4   1      496.46      562.47       55.30 o
  10   4   1     1732.10     1228.55      129.12 o
  11   4   1        9.29        9.42        9.03 o
  12   4   1      131.38      298.92       92.77 o
  13   4   1       95.68      100.84       95.56 o
 -11   5   1      300.33      401.92       78.05 o
 -10   5   1       20.59        6.27       28.91 o
  -9   5   1     1737.03     1374.41      135.93 o
  -8   5   1       19.21        3.29       21.93 o
  -7   5   1      515.29      540.88       72.13 o
  -6   5   1     2457.04     2124.06      130.53 o
  -5   5   1      158.01       79.32       39.80 o
  -4   5   1     1514.04     1513.24       70.43 o
  -3   5   1     3231.67     2621.00      109.14 o
  -2   5   1      443.14      421.18       40.61 o
  -1   5   1     2637.09     2285.77       85.16 o
   0   5   1     6839.31     7725.07      166.06 o
   1   5   1      333.73      372.10       30.80 o
   2   5   1      108.73       84.78       92.65 o
   3   5   1     4191.37     5123.23      122.70 o
   4   5   1      273.09      229.52       65.47 o
   5   5   1     2185.84     2606.75      135.01 o
   6   5   1      258.65      208.74       55.25 o
   7   5   1      361.98      359.91       64.84 o
   8   5   1     2123.94     2070.52      122.17 o
   9   5   1     2108.99     1898.75      200.20 o
  10   5   1      458.29      424.96       55.67 o
  11   5   1      835.31      731.34       98.95 o
  12   5   1       27.50       32.05       41.92 o
  13   5   1      262.54      234.42      119.49 o
 -11   6   1       10.55       47.12       26.02 o
 -10   6   1       -5.27        1.88        7.17 o
  -9   6   1        4.14        3.25        6.60 o
  -8   6   1        7.35        7.86       11.24 o
  -7   6   1      589.33      472.94       64.68 o
  -6   6   1      105.68      103.69       82.16 o
  -5   6   1     1361.84     1251.70       94.89 o
  -4   6   1     1935.46     1876.87      100.09 o
  -3   6   1     1797.49     1771.23       88.11 o
  -2   6   1     8103.84     8650.12      190.76 o
  -1   6   1     5338.22     4937.23      153.50 o
   0   6   1     5673.13     6336.64      169.88 o
   1   6   1     7885.03     7591.15      196.07 o
   2   6   1       18.33       19.30       10.47 o
   3   6   1     6476.52     7295.56      207.16 o
   4   6   1      -24.86        0.17       26.27 o
   5   6   1     7761.36     7830.99      329.66 o
   6   6   1     3236.76     2979.50      223.71 o
   7   6   1       93.92       49.48      190.02 o
   8   6   1     2185.21     1742.98      226.92 o
   9   6   1       76.46      107.31      113.03 o
  10   6   1        4.14       27.45       14.03 o
  11   6   1      101.45      128.00       85.60 o
  12   6   1      159.33      139.07       82.04 o
  13   6   1       12.43        1.29       16.64 o
 -10   7   1       53.04       69.62       91.19 o
  -9   7   1      575.56      641.18      147.73 o
  -8   7   1       22.30       46.84       31.38 o
  -7   7   1      633.41      537.64      122.70 o
  -6   7   1      262.77      262.37       79.14 o
  -5   7   1      626.48      441.98       92.20 o
  -4   7   1     5286.99     4776.66      217.49 o
  -3   7   1       77.78       52.70       60.33 o
  -2   7   1     1463.38     1439.90       72.11 o
  -1   7   1     5686.64     4453.15      167.66 o
   0   7   1      487.31      437.66       40.81 o
   1   7   1     3658.00     3964.84      125.73 o
   2   7   1     4040.45     4291.77      146.11 o
   3   7   1      732.76      688.76       66.50 o
   4   7   1      290.79      403.67       47.86 o
   5   7   1     2780.23     3124.76      214.23 o
   6   7   1      348.42      396.84      103.65 o
   7   7   1     4199.16     3764.21      338.81 o
   8   7   1      741.29      550.03      145.42 o
   9   7   1      300.33      282.81      110.28 o
  10   7   1     2112.01     1506.32      242.06 o
  11   7   1      435.06      460.80      111.61 o
  12   7   1      358.59      328.57      123.58 o
  13   7   1        5.27       19.51       12.48 o
 -10   8   1        6.63        0.15       12.12 o
  -9   8   1      177.79      264.23      108.53 o
  -8   8   1      -54.62        4.19       59.45 o
  -7   8   1      -11.68        5.10       20.80 o
  -6   8   1      -76.24        2.20       85.68 o
  -5   8   1      292.30      228.81       43.26 o
  -4   8   1       93.23       85.70       86.09 o
  -3   8   1      123.80       56.06       90.73 o
  -2   8   1     1357.91     1161.79       83.36 o
  -1   8   1      327.89      284.02       58.30 o
   0   8   1     3915.04     4045.33      148.38 o
   1   8   1      241.07      204.74       36.83 o
   2   8   1      371.15      408.52       45.87 o
   3   8   1     5776.41     5890.19      189.35 o
   4   8   1       26.22       41.98       26.09 o
   5   8   1     9683.90     9782.44      450.26 o
   6   8   1      337.50      366.34       93.75 o
   7   8   1       95.68      117.85      157.07 o
   8   8   1     2478.51     1923.62      232.20 o
   9   8   1       65.79       44.24      140.20 o
  10   8   1      735.64      608.20      140.59 o
  11   8   1       -0.75        5.93        2.21 o
  12   8   1       52.36       35.79       78.66 o
  13   8   1       38.80       85.06      107.06 o
  -9   9   1       32.54       15.63       54.20 o
  -8   9   1      -13.86        0.63       25.21 o
  -7   9   1      656.62      665.88       80.35 o
  -6   9   1      -37.97        3.15       53.84 o
  -5   9   1      986.58      877.54      137.87 o
  -4   9   1      425.89      363.51       72.87 o
  -3   9   1      669.62      655.62       63.22 o
  -2   9   1     7110.09     6099.36      226.09 o
  -1   9   1       64.98        0.74       47.75 o
   0   9   1     1584.48     1446.93       80.21 o
   1   9   1     7294.77     6232.08      249.16 o
   2   9   1       18.94       28.57       13.17 o
   3   9   1     4380.71     4566.98      178.56 o
   4   9   1       78.85      108.82       90.87 o
   5   9   1       16.95        5.57       20.01 o
   6   9   1      287.78      367.58       96.00 o
   7   9   1     2453.65     2186.71      261.91 o
   8   9   1      256.89      396.80       75.59 o
   9   9   1     1181.75      970.87      245.90 o
  10   9   1      166.74      175.54       96.61 o
  11   9   1        4.90       29.89        8.92 o
  12   9   1      518.30      509.22      133.79 o
  -9  10   1      164.61      223.61       73.68 o
  -8  10   1       -9.42       12.44       15.02 o
  -7  10   1      148.66      249.18      184.43 o
  -6  10   1      378.56      328.57       89.52 o
  -5  10   1       19.84       27.09       17.33 o
  -4  10   1      549.19      516.58       90.26 o
  -3  10   1      335.35      227.49       70.50 o
  -2  10   1       22.22       14.12       23.81 o
  -1  10   1      460.29      199.73       56.21 o
   0  10   1     2274.35     2087.35      128.06 o
   1  10   1      107.19       64.90       84.60 o
   2  10   1     2593.88     2570.57      122.91 o
   3  10   1     2085.77     2002.42      136.56 o
   4  10   1      150.67      171.59       51.79 o
   5  10   1     5976.30     5436.66      392.22 o
   6  10   1       -4.90        7.90       10.02 o
   7  10   1     2520.32     2164.54      228.85 o
   8  10   1      306.24      343.63       78.87 o
   9  10   1      -11.05        2.00       34.66 o
  10  10   1     1233.48      842.21      174.47 o
  11  10   1       16.95       19.21       28.11 o
  12  10   1      265.55      279.93      107.56 o
  -8  11   1      -38.80       14.95       93.03 o
  -7  11   1       31.64       16.73       85.54 o
  -6  11   1      -17.08        2.10       51.98 o
  -5  11   1     1107.04      733.60      162.97 o
  -4  11   1      121.83      146.17       91.98 o
  -3  11   1      244.59        1.72       56.32 o
  -2  11   1      257.08      206.95       57.33 o
  -1  11   1        1.70        1.73        4.10 o
   0  11   1     3204.09     2597.51      201.02 o
   1  11   1      150.48      155.29      106.40 o
   2  11   1      232.25      240.70       84.90 o
   3  11   1    11314.62     9820.79      400.24 o
   4  11   1       33.40       84.07       28.63 o
   5  11   1     3004.72     2678.16      254.21 o
   6  11   1       25.61       32.42       28.49 o
   7  11   1      166.87      150.66      156.77 o
   8  11   1       89.27       62.59      157.65 o
   9  11   1      534.50      802.47      171.45 o
  10  11   1       18.58       57.91       30.95 o
  11  11   1       27.62       37.13       86.81 o
  12  11   1       78.35       36.82      179.15 o
  -7  12   1      672.49      355.41      185.88 o
  -6  12   1      112.25       44.88      239.61 o
  -5  12   1      398.14      295.96      119.64 o
  -4  12   1      473.40      419.59      116.76 o
  -3  12   1       25.61       31.67       24.52 o
  -2  12   1      241.45      180.99       67.15 o
  -1  12   1      459.73       93.91       68.99 o
   0  12   1       48.40       69.31       38.44 o
   1  12   1      308.68      193.18       82.00 o
   2  12   1     1308.03     1323.81      120.36 o
   3  12   1     1183.19     1200.30      110.62 o
   4  12   1       62.85       78.82       52.59 o
   5  12   1      766.61      765.07       82.17 o
   6  12   1      -16.95        0.04       28.11 o
   7  12   1     1083.31      837.37      179.63 o
   8  12   1       71.94       84.11      156.38 o
   9  12   1     1139.44      833.45      161.50 o
  10  12   1      113.50      128.73      212.26 o
  11  12   1       28.12       43.34       57.14 o
  -6  13   1      114.01        0.81      158.71 o
  -5  13   1       77.97       19.91      162.69 o
  -4  13   1       37.97       25.43       54.77 o
  -3  13   1      364.84      288.23       52.76 o
  -2  13   1       25.05       22.71       15.93 o
  -1  13   1       71.57       26.87       83.60 o
   0  13   1     1268.45     1176.37      105.93 o
   1  13   1        6.59        9.19       15.00 o
   2  13   1      903.45      971.34       92.15 o
   3  13   1      525.62      623.92       76.62 o
   4  13   1       25.36       25.05       27.62 o
   5  13   1     3651.47     3394.34      295.18 o
   6  13   1       18.08        0.94       24.52 o
   7  13   1     1120.23      774.91      144.21 o
   8  13   1      153.68      116.62      142.42 o
   9  13   1      -12.05       15.08       41.84 o
  10  13   1      426.90      444.57      245.74 o
  -5  14   1      215.83      190.09      121.47 o
  -4  14   1       70.21       30.85       99.42 o
  -3  14   1      264.17      204.98       88.32 o
  -2  14   1      371.94      382.01       59.82 o
  -1  14   1        3.66       16.70        7.50 o
   0  14   1      708.90      709.01       77.38 o
   1  14   1      125.43       96.99      144.75 o
   2  14   1      229.58      281.01       58.14 o
   3  14   1      417.86      489.17       67.15 o
   4  14   1      144.39      195.81      111.04 o
   5  14   1      277.66      282.19       53.67 o
   6  14   1      110.29      109.09      167.05 o
   7  14   1      -32.14       30.35       61.45 o
   8  14   1       24.86        2.27       38.49 o
   9  14   1      366.50      293.18      132.14 o
  10  14   1      -24.61        2.15       45.30 o
  -4  15   1       31.34       14.91       55.93 o
  -3  15   1       41.28       18.68       74.81 o
  -2  15   1      159.71      177.99       70.23 o
  -1  15   1       73.26       31.27       70.90 o
   0  15   1       18.46        4.57       21.02 o
   1  15   1       26.69        4.25       23.43 o
   2  15   1      554.97      577.83       73.27 o
   3  15   1       24.11       10.05       25.60 o
   4  15   1      736.52      891.11       91.20 o
   5  15   1      180.20      188.07       76.29 o
   6  15   1       97.33       95.84      136.46 o
   7  15   1      941.38      706.60      142.70 o
   8  15   1        5.42        0.00        9.38 o
   9  15   1      510.77      385.84      158.90 o
  -2  16   1       72.02       16.92       99.85 o
  -1  16   1       91.69      115.20       70.31 o
   0  16   1      684.60      759.86      108.14 o
   1  16   1      -38.96        1.11       30.98 o
   2  16   1      463.68      527.26       83.82 o
   3  16   1      191.35      192.44       87.50 o
   4  16   1       48.72       54.34       55.03 o
   5  16   1      355.58      351.50      120.27 o
   6  16   1       14.46        1.91       30.94 o
   7  16   1      116.02      139.53      178.14 o
   1  17   1       16.76        0.77       22.88 o
   2  17   1       56.75       10.65       44.12 o
   3  17   1       -4.09       11.78       19.97 o
   4  17   1      240.32      203.56      146.25 o
   5  17   1       58.76       79.89       92.07 o
  -5 -16   2       56.75       13.69       66.24 o
  -4 -16   2      168.37      197.46      130.08 o
  -3 -16   2       18.51       33.31       16.46 o
  -2 -16   2      146.53      223.91      103.48 o
  -1 -16   2       36.16       74.95       45.29 o
   0 -16   2        3.44       46.44        4.92 o
   1 -16   2      329.10      545.91       95.19 o
   2 -16   2      -44.95       22.30       44.64 o
  -7 -15   2       29.38       25.71       72.46 o
  -6 -15   2      374.87      349.59      111.04 o
  -5 -15   2       -3.77        1.16        9.02 o
  -4 -15   2      354.58      517.88       67.12 o
  -3 -15   2       85.45      194.96       93.24 o
  -2 -15   2       52.17      108.90       48.39 o
  -1 -15   2      302.09      518.63       74.76 o
   0 -15   2      -19.16        0.16       21.78 o
   1 -15   2       91.69      235.53       78.26 o
   2 -15   2       72.11        9.42       49.90 o
   3 -15   2      -11.55       13.49       16.74 o
   4 -15   2      110.37       43.46      121.91 o
  -8 -14   2      154.89      171.73       92.52 o
  -7 -14   2       16.87        0.99       32.86 o
  -6 -14   2      399.78      580.45      101.41 o
  -5 -14   2      -11.80       22.79       16.34 o
  -4 -14   2       19.21        1.45       18.09 o
  -3 -14   2       82.87      106.15      100.22 o
  -2 -14   2      194.55      298.57       62.08 o
  -1 -14   2       69.12       99.62       76.58 o
   0 -14   2      268.94      276.20       54.32 o
   1 -14   2      146.15      161.40      133.49 o
   2 -14   2       23.25        3.96       23.49 o
   3 -14   2      366.13      467.51       69.57 o
   4 -14   2       30.89       52.26       38.86 o
   5 -14   2       75.33      121.45       99.04 o
  -9 -13   2       86.63      139.01      136.65 o
  -8 -13   2      -32.77        2.75       61.03 o
  -7 -13   2      250.71      224.70      100.06 o
  -6 -13   2       23.20       20.75       24.20 o
  -5 -13   2      450.88      514.34       65.20 o
  -4 -13   2     1190.29     1291.49       83.99 o
  -3 -13   2        6.22       26.93        9.77 o
  -2 -13   2      725.85      848.71       86.63 o
  -1 -13   2      526.21      537.32       77.23 o
   0 -13   2      223.18      286.25       73.25 o
   1 -13   2      658.43      655.98      101.65 o
   2 -13   2        8.82       31.42       12.69 o
   3 -13   2      192.64      389.61       65.41 o
   4 -13   2       50.22       44.33       62.96 o
   5 -13   2        2.01        0.03        5.93 o
   6 -13   2      131.58      198.57      203.08 o
 -10 -12   2        1.51       16.36        9.25 o
  -9 -12   2      140.88      214.11      105.40 o
  -8 -12   2      -33.90        9.56       70.15 o
  -7 -12   2       17.18       22.91       19.97 o
  -6 -12   2     1019.43      852.24      127.86 o
  -5 -12   2       33.79       30.86       26.16 o
  -4 -12   2     5440.67     4266.71      215.90 o
  -3 -12   2        2.45       13.43        6.04 o
  -2 -12   2        1.13        2.00        3.16 o
  -1 -12   2      695.53      737.79       81.75 o
   0 -12   2      316.59      289.37       58.23 o
   1 -12   2      100.95      118.85      102.28 o
   2 -12   2     1046.51      611.76       98.09 o
   3 -12   2       60.91       52.40       61.78 o
   4 -12   2       64.03       62.93       56.76 o
   5 -12   2      194.11      234.33       59.23 o
   6 -12   2       32.54       22.69       29.66 o
   7 -12   2      388.73      351.80      152.01 o
 -11 -11   2      197.75      173.85      100.64 o
 -10 -11   2        1.88       31.52       17.92 o
  -9 -11   2       16.57       47.01       37.89 o
  -8 -11   2       57.25       50.09      108.04 o
  -7 -11   2      105.47      140.85      111.66 o
  -6 -11   2      904.62      713.55      136.73 o
  -5 -11   2      137.75      208.29      121.20 o
  -4 -11   2      148.30      139.31      100.35 o
  -3 -11   2       24.48       35.71       15.14 o
  -2 -11   2      969.93     1019.13       99.39 o
  -1 -11   2      106.98      120.30      123.21 o
   0 -11   2     3544.82     3214.15      176.13 o
   1 -11   2      284.58      271.97       60.42 o
   2 -11   2      119.46       81.23      119.58 o
   3 -11   2     1594.94     1404.91      129.70 o
   4 -11   2       88.89       58.60       84.56 o
   5 -11   2      844.75      782.91      109.23 o
   6 -11   2       76.84      177.70       56.59 o
   7 -11   2        2.26       15.92        9.17 o
   8 -11   2      166.87      243.99       66.58 o
 -11 -10   2      -26.82       10.91       58.99 o
 -10 -10   2       35.03        3.87       67.75 o
  -9 -10   2      383.20      472.26      190.56 o
  -8 -10   2       25.11       33.61       59.39 o
  -7 -10   2     1553.40     1253.65      268.27 o
  -6 -10   2      198.51      186.43       99.72 o
  -5 -10   2      169.18      218.39       63.61 o
  -4 -10   2     4374.15     3914.36      200.49 o
  -3 -10   2      210.51      192.50       62.82 o
  -2 -10   2     4221.00     4045.52      170.23 o
  -1 -10   2     1018.71      892.80       83.08 o
   0 -10   2        9.04        0.30        8.53 o
   1 -10   2     3160.67     2692.39      158.84 o
   2 -10   2       71.46       54.88       67.86 o
   3 -10   2      139.93      101.69      139.87 o
   4 -10   2       87.14       40.14       86.06 o
   5 -10   2      269.70      362.60       53.09 o
   6 -10   2      134.10      100.34       97.88 o
   7 -10   2      286.52      274.92       56.99 o
   8 -10   2       52.73       27.55       91.77 o
   9 -10   2      110.89       34.76      128.85 o
 -11  -9   2      350.68      363.97      145.47 o
 -10  -9   2       25.24        0.63       29.98 o
  -9  -9   2     1132.28      760.82      132.66 o
  -8  -9   2       35.16        2.15       52.10 o
  -7  -9   2      185.32      193.23      107.41 o
  -6  -9   2     1511.21     1397.65      185.05 o
  -5  -9   2      358.84      476.45       46.16 o
  -4  -9   2     2010.36     1956.06      126.00 o
  -3  -9   2      590.41      610.46       69.83 o
  -2  -9   2      217.91      213.91       43.45 o
  -1  -9   2      229.96      235.17       43.64 o
   0  -9   2     4206.88     4000.76      164.84 o
   1  -9   2       20.34        3.58       16.13 o
   2  -9   2     2337.53     1456.40      147.60 o
   3  -9   2     1467.71     1365.62      107.22 o
   4  -9   2      430.05      277.15       56.66 o
   5  -9   2     1508.20     1273.83      101.33 o
   6  -9   2       81.36       83.18       81.17 o
   7  -9   2      232.68      252.28       59.99 o
   8  -9   2      527.53      633.88       79.13 o
   9  -9   2       48.21        2.08       82.84 o
  10  -9   2      204.16      153.13       70.10 o
 -12  -8   2      -32.77        3.13       68.72 o
 -11  -8   2      224.12      234.33      108.73 o
 -10  -8   2       46.33       97.84       74.97 o
  -9  -8   2        3.77        6.64       16.40 o
  -8  -8   2       19.96       50.88       43.09 o
  -7  -8   2     1648.83     1357.77      226.83 o
  -6  -8   2       22.22       22.41       26.77 o
  -5  -8   2     2877.41     2589.26      220.42 o
  -4  -8   2     2532.50     2411.26      101.43 o
  -3  -8   2        2.58       10.34        3.70 o
  -2  -8   2     9858.73     9492.51      285.95 o
  -1  -8   2       78.54      101.56       72.75 o
   0  -8   2     5943.34     5409.48      190.84 o
   1  -8   2     2182.07     1979.36      108.00 o
   2  -8   2       -7.35        2.13       12.14 o
   3  -8   2     5200.54     4697.31      191.58 o
   4  -8   2      601.67      604.12       69.05 o
   5  -8   2      134.28      161.71       97.73 o
   6  -8   2      179.94       99.03       52.12 o
   7  -8   2       94.55      120.24       67.84 o
   8  -8   2      181.74      184.60       43.42 o
   9  -8   2      164.04       48.43       39.11 o
  10  -8   2       19.59        5.09       33.23 o
 -12  -7   2       38.80       16.54       50.06 o
 -11  -7   2       32.02       45.74       43.50 o
 -10  -7   2     1034.35      837.65      155.61 o
  -9  -7   2     2165.50     1538.98      227.25 o
  -8  -7   2      -32.39        0.23       60.01 o
  -7  -7   2     2866.23     2187.71      294.99 o
  -6  -7   2     4077.62     3571.39      322.43 o
  -5  -7   2      142.63      183.97       68.84 o
  -4  -7   2     1823.85     1966.90      101.09 o
  -3  -7   2       36.81       51.01       24.84 o
  -2  -7   2     2043.08     1989.87       84.01 o
  -1  -7   2      257.64      310.73       41.01 o
   0  -7   2      415.66      292.58       49.86 o
   1  -7   2     2947.26     3001.19       97.85 o
   2  -7   2      413.96      455.15       44.94 o
   3  -7   2       52.40       47.74       40.71 o
   4  -7   2      190.35       91.11       41.43 o
   5  -7   2     1242.83     1245.28       95.46 o
   6  -7   2      437.95      365.89       69.11 o
   7  -7   2     1746.63     1381.19      109.47 o
   8  -7   2      101.70      100.80       90.11 o
   9  -7   2      218.85      237.17       46.74 o
  10  -7   2      336.49      335.95       99.16 o
  11  -7   2      -53.49       18.68       65.05 o
 -12  -6   2      140.88      191.15      200.48 o
 -11  -6   2       17.70       21.17       25.87 o
 -10  -6   2      316.66      440.29       59.12 o
  -9  -6   2      216.96      257.83       56.28 o
  -8  -6   2      161.97      180.28       49.75 o
  -7  -6   2        4.77       12.41        7.18 o
  -6  -6   2      200.39      184.78       43.21 o
  -5  -6   2     3482.27     3270.93      159.83 o
  -4  -6   2       39.68       12.91       29.36 o
  -3  -6   2     1625.72     1699.89       78.34 o
  -2  -6   2     2709.25     2801.58      100.41 o
  -1  -6   2      191.35      319.00       47.68 o
   0  -6   2     8167.60     8645.68      215.95 o
   1  -6   2     4623.88     4268.74      133.96 o
   2  -6   2    10528.02     9254.01      274.28 o
   3  -6   2     8792.23     8488.49      220.86 o
   4  -6   2      514.16      529.40       47.77 o
   5  -6   2     4823.36     4085.55      211.13 o
   6  -6   2      599.23      607.17       68.82 o
   7  -6   2       39.82       24.12       26.41 o
   8  -6   2     1513.29     1236.85      109.84 o
   9  -6   2       19.96       26.19       14.03 o
  10  -6   2      261.98      373.97       57.46 o
  11  -6   2        9.04        6.53       17.34 o
 -12  -5   2      121.67       94.35      130.09 o
 -11  -5   2      -10.30        3.66       11.81 o
 -10  -5   2      -28.88        7.25       30.06 o
  -9  -5   2        9.54       56.56       15.63 o
  -8  -5   2      171.26      167.21       61.11 o
  -7  -5   2     2312.77     2032.54      141.86 o
  -6  -5   2      132.34      100.92       98.81 o
  -5  -5   2     4078.02     4142.31      167.90 o
  -4  -5   2    11511.44    11019.28      340.31 o
  -3  -5   2       47.96       55.31       32.13 o
  -2  -5   2    10992.84    11772.86      267.03 o
  -1  -5   2       84.00      179.30       51.81 o
   0  -5   2     3586.60     3668.55      104.44 o
   1  -5   2     3200.72     3418.18       89.17 o
   2  -5   2     3349.88     2654.14      118.64 o
   3  -5   2     1999.19     2012.94       96.87 o
   4  -5   2     4684.88     4026.62      151.56 o
   5  -5   2      528.10      510.54       56.15 o
   6  -5   2      210.43      194.85       70.85 o
   7  -5   2     4503.88     3422.00      210.63 o
   8  -5   2      359.45      402.99       61.51 o
   9  -5   2      697.22      674.58       81.16 o
  10  -5   2      107.54      141.24       76.34 o
  11  -5   2       79.10       94.74       89.91 o
  12  -5   2      569.28      457.85      122.58 o
 -12  -4   2      236.55      340.74      130.49 o
 -11  -4   2       72.57      104.21       69.92 o
 -10  -4   2      193.86      211.47       65.53 o
  -9  -4   2      796.54      729.03      100.64 o
  -8  -4   2       52.73       39.84       68.22 o
  -7  -4   2     2323.82     2056.06      140.05 o
  -6  -4   2      148.66      143.60      109.51 o
  -5  -4   2      147.91      124.03       90.83 o
  -4  -4   2     4128.64     4053.85      149.37 o
  -3  -4   2     1463.00     1510.17       59.25 o
  -2  -4   2     9056.74     9453.83      229.66 o
  -1  -4   2       35.78       44.92       19.21 o
   0  -4   2     1557.08     1779.64       70.18 o
   1  -4   2       43.86       33.17       25.82 o
   2  -4   2    16601.59    17080.27      342.35 o
   3  -4   2      209.43      247.85       40.26 o
   4  -4   2     3907.61     3449.12      120.01 o
   5  -4   2     5920.88     4868.27      203.13 o
   6  -4   2       36.59       12.40       33.25 o
   7  -4   2     4672.04     3421.38      211.20 o
   8  -4   2      859.46      744.28       89.01 o
   9  -4   2      134.96       85.43      109.83 o
  10  -4   2      713.61      581.91       79.68 o
  11  -4   2       16.95        0.85       16.40 o
  12  -4   2       91.48      121.62      107.42 o
 -12  -3   2      106.54      144.70       71.85 o
 -11  -3   2       90.90      136.58       70.63 o
 -10  -3   2       81.36      102.70       67.38 o
  -9  -3   2      201.14      170.12       63.60 o
  -8  -3   2      185.57      176.12       82.08 o
  -7  -3   2      550.19      589.02       72.06 o
  -6  -3   2      131.84       94.35      134.24 o
  -5  -3   2     6239.22     5861.78      205.46 o
  -4  -3   2      284.77      249.37       37.52 o
  -3  -3   2     5923.72     6354.94      164.13 o
  -2  -3   2     8147.20     9151.23      205.09 o
  -1  -3   2      977.20     1207.98       50.77 o
   0  -3   2    62664.23    64901.06     1527.11 o
   1  -3   2       60.08       67.29       32.09 o
   2  -3   2    14905.08    14454.25      347.98 o
   3  -3   2     5124.27     5296.61      139.53 o
   4  -3   2      168.10      126.22       57.51 o
   5  -3   2     2969.91     2736.87      127.72 o
   6  -3   2      365.70      189.32       52.49 o
   7  -3   2     1014.65      828.39       89.53 o
   8  -3   2      891.75      329.58       87.12 o
   9  -3   2      144.21       99.97      110.84 o
  10  -3   2      266.04      252.68       78.97 o
  11  -3   2      171.76      149.39       81.23 o
  12  -3   2      100.95       73.53       93.34 o
  13  -3   2       34.65       11.85       41.36 o
 -12  -2   2       26.04       92.08       23.10 o
 -11  -2   2       -0.22        4.36        1.45 o
 -10  -2   2      693.83      699.70       90.08 o
  -9  -2   2      269.95      286.79       50.65 o
  -8  -2   2     2080.74     1663.49      160.69 o
  -7  -2   2     3487.62     3067.94      167.43 o
  -6  -2   2       15.07        3.47        7.79 o
  -5  -2   2     3590.15     3596.29      136.58 o
  -4  -2   2     2727.42     2709.25      111.33 o
  -3  -2   2        7.28        2.14        3.12 o
  -2  -2   2     1060.71     1305.32       68.66 o
  -1  -2   2      996.57      790.93       59.39 o
   0  -2   2      598.16      333.92       38.06 o
   1  -2   2      156.27       97.45       44.30 o
   2  -2   2    16160.80    17637.30      358.31 o
   3  -2   2     3907.86     4567.48      139.47 o
   4  -2   2     7300.68     7134.54      173.65 o
   5  -2   2       12.81        5.46        7.23 o
   6  -2   2      877.90      660.44       74.12 o
   7  -2   2     3801.89     3085.72      175.19 o
   8  -2   2       12.30       23.78        9.68 o
   9  -2   2     1874.76     1342.57      125.18 o
  10  -2   2      373.41      356.07       80.89 o
  11  -2   2       68.55       51.40       72.43 o
  12  -2   2      553.96      531.26      103.25 o
  13  -2   2       19.08        3.34       22.90 o
 -12  -1   2      152.82      319.65       50.04 o
 -11  -1   2       57.25      112.22       43.20 o
 -10  -1   2      110.49      154.85      121.36 o
  -9  -1   2      941.38      880.96       81.27 o
  -8  -1   2      127.16      149.06      137.77 o
  -7  -1   2     2060.86     1830.61      112.72 o
  -6  -1   2      226.61      268.92       48.52 o
  -5  -1   2      186.53      180.37       32.07 o
  -4  -1   2     6467.48     6360.63      203.74 o
  -3  -1   2     5117.64     5425.06      144.45 o
  -2  -1   2    19341.43    20855.55      542.85 o
  -1  -1   2     1741.74     1607.67       64.70 o
   0  -1   2     3072.15        0.00       69.39 x
   1  -1   2        6.53        0.00        2.94 x
   2  -1   2     9634.05     9919.04      251.25 o
   3  -1   2      197.13      164.84       36.99 o
   4  -1   2     1228.46     1096.33       75.20 o
   5  -1   2    11341.89    11137.57      315.49 o
   6  -1   2      196.12      166.82       38.86 o
   7  -1   2     3408.64     2973.17      156.03 o
   8  -1   2      485.41      411.05       58.37 o
   9  -1   2       57.86       35.18       76.87 o
  10  -1   2       22.22        1.94       51.20 o
  11  -1   2       20.59       49.88       23.41 o
  12  -1   2       26.62        9.25       27.51 o
  13  -1   2       30.35       14.46       20.01 o
 -12   0   2      -10.74        5.66        8.86 o
 -11   0   2       44.20       73.95       31.22 o
 -10   0   2      825.17     1006.23       98.28 o
  -9   0   2      -11.30        0.04        8.90 o
  -8   0   2     1755.30     1654.04      112.66 o
  -7   0   2      637.33      623.02       64.30 o
  -6   0   2       23.86        5.04       15.17 o
  -5   0   2     5271.17     5301.43      168.29 o
  -4   0   2      326.70      248.09       41.02 o
  -3   0   2    12764.46    14087.37      314.71 o
  -2   0   2       42.19       25.26       19.17 o
  -1   0   2      187.91      152.43       31.34 o
   0   0   2    13426.40        0.00      242.01 x
   1   0   2       -6.03        0.00        1.63 x
   2   0   2    19534.89    21721.68      501.35 o
   3   0   2     2618.94     2632.34      120.80 o
   4   0   2      368.24      360.18       47.79 o
   5   0   2     6738.24     6901.97      226.88 o
   6   0   2      319.12      425.49       50.92 o
   7   0   2      421.87      479.93       63.18 o
   8   0   2      164.53       61.36       62.71 o
   9   0   2     2609.59     2055.14      177.15 o
  10   0   2       -5.73       20.90       15.97 o
  11   0   2      117.77      128.22      100.12 o
  12   0   2       95.17      111.42       98.85 o
  13   0   2       20.23       28.05       18.91 o
 -12   1   2      336.21      459.18       58.60 o
 -11   1   2       41.54       33.62       45.24 o
 -10   1   2     1335.58     1389.28      100.49 o
  -9   1   2       77.92       86.60       69.52 o
  -8   1   2       -4.74        2.21       10.52 o
  -7   1   2     2427.50     2044.84      116.12 o
  -6   1   2     1028.64      711.89       66.70 o
  -5   1   2     3298.80     3125.31      110.24 o
  -4   1   2     1998.52     1744.11       74.79 o
  -3   1   2       25.43        1.99       10.43 o
  -2   1   2     5181.33     4830.69      117.40 o
  -1   1   2     8948.51    10481.18      207.91 o
   0   1   2     1866.29        0.00       49.81 x
   1   1   2      609.21        0.00       22.65 x
   2   1   2    21267.73    22751.39      473.93 o
   3   1   2       37.37       26.40       24.08 o
   4   1   2     4633.84     5465.97      139.75 o
   5   1   2     1254.47     1313.55       74.50 o
   6   1   2     1273.16     1482.50       79.29 o
   7   1   2     5139.93     4914.18      214.99 o
   8   1   2      124.05      159.55      110.42 o
   9   1   2     1820.69     1763.44      119.81 o
  10   1   2      783.98      619.45       88.14 o
  11   1   2        2.01        1.75        4.37 o
  12   1   2      161.97      188.63       66.21 o
  13   1   2       -7.03        9.15        6.56 o
 -12   2   2       32.85      102.32       44.55 o
 -11   2   2       12.70        0.03       12.70 o
 -10   2   2       12.24       14.13       12.56 o
  -9   2   2       48.59       31.17       43.90 o
  -8   2   2      351.62      318.78       66.15 o
  -7   2   2      195.31      199.27       61.53 o
  -6   2   2     3006.61     2770.98      126.02 o
  -5   2   2     1192.55     1167.15       66.35 o
  -4   2   2      114.89      134.32       70.63 o
  -3   2   2     9055.98     8715.10      190.85 o
  -2   2   2      134.85      138.56       70.29 o
  -1   2   2     9199.01    10924.86      202.26 o
   0   2   2     7175.63     8094.85      149.26 o
   1   2   2      152.68        0.00       26.30 x
   2   2   2    27152.38    31014.25      655.11 o
   3   2   2      237.05      331.67       36.15 o
   4   2   2     4408.59     5236.05      144.24 o
   5   2   2     4044.47     4317.27      131.35 o
   6   2   2      320.42      312.37       45.90 o
   7   2   2     3438.28     3250.33      168.58 o
   8   2   2      817.88      825.06       78.48 o
   9   2   2      293.81      106.50       74.77 o
  10   2   2       79.85       85.58      101.65 o
  11   2   2      680.02      665.08       99.57 o
  12   2   2       19.34       45.11       20.82 o
  13   2   2      116.27      167.47       94.72 o
 -12   3   2       12.66       48.15       21.99 o
 -11   3   2       54.74       46.82       67.50 o
 -10   3   2      419.61      411.51       64.85 o
  -9   3   2       46.33       43.66       43.01 o
  -8   3   2     2518.44     1874.86      130.92 o
  -7   3   2      465.38      418.64       64.41 o
  -6   3   2        4.71        9.87        4.27 o
  -5   3   2     4829.33     4056.91      140.90 o
  -4   3   2       72.51       19.09       44.72 o
  -3   3   2     2965.51     3109.59       86.08 o
  -2   3   2     2627.24     2469.17       91.05 o
  -1   3   2      214.17      188.16       28.64 o
   0   3   2    20927.47    21574.64      490.13 o
   1   3   2     3254.71     3683.85      107.96 o
   2   3   2       49.22       33.31       34.55 o
   3   3   2       14.56       14.38        6.83 o
   4   3   2     8330.26     9250.21      198.52 o
   5   3   2      433.33      530.51       49.74 o
   6   3   2    10573.68    10515.87      286.36 o
   7   3   2     1037.86     1086.52       87.98 o
   8   3   2       54.49       52.31       45.17 o
   9   3   2     3264.00     2773.13      189.75 o
  10   3   2      109.49      119.92       99.87 o
  11   3   2      755.36      866.31      106.59 o
  12   3   2       19.08       52.84       16.65 o
  13   3   2       -0.50       14.53        2.11 o
 -11   4   2       21.34       27.85       31.68 o
 -10   4   2      394.00      389.66       75.66 o
  -9   4   2      442.59      408.14       67.23 o
  -8   4   2      301.34      314.32       64.30 o
  -7   4   2       29.38       26.60       20.48 o
  -6   4   2      726.79      565.76       66.58 o
  -5   4   2      681.40      647.36       57.30 o
  -4   4   2      956.00      962.44       79.65 o
  -3   4   2     3095.25     2936.78      123.15 o
  -2   4   2      935.44      790.35       60.79 o
  -1   4   2     8715.36     9158.14      212.35 o
   0   4   2     3147.48     3273.72      112.52 o
   1   4   2     2132.47     2384.83       84.73 o
   2   4   2    13238.06    14852.71      313.74 o
   3   4   2      159.21      226.93       48.18 o
   4   4   2    19683.45    22542.11      489.88 o
   5   4   2      208.43      210.27       43.37 o
   6   4   2     3245.12     3567.58      136.17 o
   7   4   2     4071.99     4288.96      157.81 o
   8   4   2      183.82      163.85       51.19 o
   9   4   2     2915.20     2872.57      174.40 o
  10   4   2      180.80      215.20       57.40 o
  11   4   2      104.21       14.19       52.07 o
  12   4   2      113.76      160.19       90.19 o
  13   4   2      167.24      164.32       53.47 o
 -11   5   2       84.88       50.04       89.42 o
 -10   5   2       54.99       64.76       73.63 o
  -9   5   2       -2.07        0.04        2.84 o
  -8   5   2     3860.71     3034.54      166.62 o
  -7   5   2      989.33      756.77       71.78 o
  -6   5   2     1733.70     1492.64      129.08 o
  -5   5   2     1591.67     1253.02      145.10 o
  -4   5   2      576.31      673.61       54.18 o
  -3   5   2    14074.53    13357.88      419.57 o
  -2   5   2     7288.38     6414.83      207.21 o
  -1   5   2     1963.87     2136.12       74.16 o
   0   5   2     9411.81     9716.36      219.66 o
   1   5   2       46.21      106.02       29.95 o
   2   5   2    14295.51    15847.14      364.34 o
   3   5   2       30.89       51.30       17.85 o
   4   5   2     2405.44     2211.71      110.48 o
   5   5   2      979.73     1069.86      104.31 o
   6   5   2    10663.63    10596.20      430.38 o
   7   5   2      871.47     1035.04       55.37 o
   8   5   2     1166.18     1054.43      133.94 o
   9   5   2      232.03      233.42       57.04 o
  10   5   2      585.35      598.89       77.50 o
  11   5   2     1486.50     1215.97      145.23 o
  12   5   2       61.02      103.44       64.25 o
  13   5   2      306.61      356.74      142.65 o
 -11   6   2       16.27        8.54       29.21 o
 -10   6   2      143.74      201.67      137.44 o
  -9   6   2       13.86        3.50       22.66 o
  -8   6   2      309.17      224.00       86.25 o
  -7   6   2     2795.22     2206.47      239.30 o
  -6   6   2       96.43       83.02      147.06 o
  -5   6   2     1579.92     1350.88      141.93 o
  -4   6   2      395.76      460.42       66.29 o
  -3   6   2       -0.50        4.73        0.91 o
  -2   6   2      180.05       18.81       39.92 o
  -1   6   2     8176.26     8274.96      202.87 o
   0   6   2     3206.03     2728.02      104.02 o
   1   6   2     7192.20     8076.44      184.72 o
   2   6   2       21.09       30.73       13.30 o
   3   6   2      273.46      276.16       43.21 o
   4   6   2    35962.52    35525.85      999.19 o
   5   6   2      987.64     1072.40      101.83 o
   6   6   2     3091.74     3236.15      197.78 o
   7   6   2     1314.34     1213.63      159.57 o
   8   6   2     1126.50     1068.72      179.07 o
   9   6   2     4598.05     3818.27      312.15 o
  10   6   2     1480.33     1171.73      149.01 o
  11   6   2     1787.32     1250.16      190.14 o
  12   6   2       80.61       48.22      108.44 o
  13   6   2       22.98        2.53       35.45 o
 -10   7   2       40.68       57.93       86.82 o
  -9   7   2       42.49       28.52       94.10 o
  -8   7   2       25.24       23.21       37.75 o
  -7   7   2      106.67      126.14      208.33 o
  -6   7   2     2115.40     1752.18      177.59 o
  -5   7   2       21.09       19.18       31.37 o
  -4   7   2      680.02      510.20       79.16 o
  -3   7   2     1803.26     1660.60       91.24 o
  -2   7   2       25.43        2.79       17.78 o
  -1   7   2     8873.30     8650.53      231.34 o
   0   7   2       23.68        2.84       12.36 o
   1   7   2     2906.41     3256.28      103.45 o
   2   7   2    18169.47    18029.78      481.55 o
   3   7   2       11.05        1.54        8.53 o
   4   7   2     4672.76     5235.91      173.60 o
   5   7   2       65.16       89.06       74.00 o
   6   7   2      101.33       27.03      130.31 o
   7   7   2      974.83     1044.14      143.70 o
   8   7   2       71.32       82.39      172.40 o
   9   7   2      253.63      210.07       90.96 o
  10   7   2     1046.02      896.27      147.20 o
  11   7   2      187.21      180.68      135.50 o
  12   7   2      251.62      266.75       96.92 o
  13   7   2      441.46      364.72      130.93 o
 -10   8   2       65.69       94.27       78.72 o
  -9   8   2       56.95       57.83      101.99 o
  -8   8   2      810.60      727.08      158.59 o
  -7   8   2       26.52       40.81       36.87 o
  -6   8   2     1820.69     1315.79      168.28 o
  -5   8   2     1981.90     1671.09      168.35 o
  -4   8   2      298.93      365.46       76.08 o
  -3   8   2     3953.56     3402.11      183.61 o
  -2   8   2      160.65       18.90       43.16 o
  -1   8   2     1112.32     1227.03       69.46 o
   0   8   2     2003.26     1487.40       95.23 o
   1   8   2      413.48      495.83       48.42 o
   2   8   2      180.30      161.62       43.22 o
   3   8   2     2287.66     2411.68      104.91 o
   4   8   2       13.81        3.95       11.22 o
   5   8   2      -43.19        4.28       65.92 o
   6   8   2     2903.40     2886.65      160.69 o
   7   8   2       65.54       73.86      120.73 o
   8   8   2     2935.04     2592.56      286.66 o
   9   8   2     1147.10      830.12      166.01 o
  10   8   2      345.54      255.35      154.77 o
  11   8   2     1024.18      938.23      190.79 o
  12   8   2       79.48       43.91      159.56 o
  13   8   2      167.24      176.69      152.91 o
  -9   9   2       47.01       37.48       81.78 o
  -8   9   2       53.49       84.50       72.91 o
  -7   9   2       18.08        4.88       21.89 o
  -6   9   2      111.50      117.88      146.68 o
  -5   9   2      -17.70       28.14       40.63 o
  -4   9   2     1109.83      892.47      121.20 o
  -3   9   2       34.65       68.78       23.67 o
  -2   9   2      222.24       12.95       45.90 o
  -1   9   2     1508.77     1547.13       95.06 o
   0   9   2        7.10        4.68       10.77 o
   1   9   2     5437.66     5287.47      191.21 o
   2   9   2      175.03      142.74       54.91 o
   3   9   2     1048.41      959.07       83.17 o
   4   9   2     4163.50     4632.44      178.81 o
   5   9   2       -1.00        1.81        1.23 o
   6   9   2     6971.85     6486.79      365.16 o
   7   9   2      452.38      604.21      105.64 o
   8   9   2       87.76       73.11      168.37 o
   9   9   2     1563.95     1129.65      226.56 o
  10   9   2       30.64       40.51       77.03 o
  11   9   2       81.74       80.19      143.79 o
  12   9   2       16.57        6.54       28.29 o
  13   9   2       77.22       27.07      124.70 o
  -8  10   2      136.73      113.36      120.21 o
  -7  10   2       12.05       14.50       18.79 o
  -6  10   2      693.83      583.49      162.84 o
  -5  10   2       70.06       68.51      116.20 o
  -4  10   2      252.52      151.01       86.63 o
  -3  10   2      384.96      366.16       71.73 o
  -2  10   2      259.15      238.20       51.24 o
  -1  10   2     4269.97     3738.69      182.74 o
   0  10   2      427.34      199.26       57.12 o
   1  10   2       19.59        6.07       16.27 o
   2  10   2     4997.06     4794.58      177.64 o
   3  10   2      849.27      777.36       76.70 o
   4  10   2     1997.57     2001.68      151.18 o
   5  10   2      110.74      141.95       85.30 o
   6  10   2       58.01       63.04       81.89 o
   7  10   2       64.03      106.05      104.81 o
   8  10   2     1340.96     1105.57      211.34 o
   9  10   2       88.14       62.18      169.44 o
  10  10   2      284.77      307.31      144.68 o
  11  10   2      189.84      255.68      109.58 o
  12  10   2      -18.83        5.98       32.17 o
  -8  11   2      183.06      201.96      122.79 o
  -7  11   2      -36.66        1.75       58.94 o
  -6  11   2      554.46      365.32      207.91 o
  -5  11   2      -43.69        0.98       86.14 o
  -4  11   2      -10.25        0.05       20.17 o
  -3  11   2     1663.09     1272.84      140.34 o
  -2  11   2      503.24      511.56       58.83 o
  -1  11   2      169.13      184.93       43.19 o
   0  11   2      124.49        5.01       92.19 o
   1  11   2      541.12      496.52       70.84 o
   2  11   2     2838.61     2758.10      157.14 o
   3  11   2      877.65      764.37       84.60 o
   4  11   2      269.95      247.09       60.21 o
   5  11   2       74.83      100.11       92.05 o
   6  11   2     3183.27     3043.52      238.03 o
   7  11   2       47.84       84.40       73.43 o
   8  11   2     4076.36     3253.66      302.16 o
   9  11   2      291.17      348.61       96.20 o
  10  11   2       71.32       47.59      146.54 o
  11  11   2      729.24      605.80      195.83 o
  12  11   2      114.51       92.40      150.81 o
  -7  12   2      142.63      214.29      351.48 o
  -6  12   2      103.96       53.04      146.69 o
  -5  12   2      111.50       28.23      138.67 o
  -4  12   2      963.98      641.41      160.80 o
  -3  12   2      128.71      159.46      101.33 o
  -2  12   2      549.94      598.26       78.20 o
  -1  12   2     2985.62     2427.29      186.54 o
   0  12   2      -15.44        1.69       14.55 o
   1  12   2     1201.97     1339.79      100.22 o
   2  12   2     1083.06     1071.03      101.79 o
   3  12   2      762.39      863.66       87.99 o
   4  12   2      560.49      689.04       83.47 o
   5  12   2      105.47      134.25      127.19 o
   6  12   2     1711.23     1459.23      201.17 o
   7  12   2      232.78      196.05       96.16 o
   8  12   2       54.99       38.07       90.46 o
   9  12   2      258.77      268.35      119.25 o
  10  12   2      184.82      253.76      109.43 o
  11  12   2       -4.02       11.23        4.18 o
  -6  13   2      489.68      210.55      210.49 o
  -5  13   2        1.13       16.57        4.57 o
  -4  13   2      390.99      289.31      119.07 o
  -3  13   2      104.39      137.97       98.88 o
  -2  13   2       22.98       34.29       21.16 o
  -1  13   2      698.25      673.20       78.65 o
   0  13   2      122.23        0.55       72.09 o
   1  13   2       63.85       79.82       61.58 o
   2  13   2      207.28      169.28       58.56 o
   3  13   2      673.49      823.04       78.78 o
   4  13   2      436.73      455.93       67.80 o
   5  13   2     1491.63     1460.56      131.62 o
   6  13   2      432.04      346.92      120.61 o
   7  13   2       53.11       44.07       94.16 o
   8  13   2     2251.00     1560.16      262.27 o
   9  13   2      -30.51       11.60       65.12 o
  10  13   2      229.39      239.05      116.25 o
  11  13   2       64.79       89.11      128.26 o
  -5  14   2      108.48       11.04      171.37 o
  -4  14   2       47.61       67.01       95.45 o
  -3  14   2       89.20       43.32       83.87 o
  -2  14   2      257.08      247.47       54.15 o
  -1  14   2       30.89       63.41       31.70 o
   0  14   2      137.67      102.81      128.82 o
   1  14   2     1032.65     1104.57       99.06 o
   2  14   2       14.21        7.60       13.72 o
   3  14   2      942.54      918.94       96.18 o
   4  14   2      346.54      398.23       75.40 o
   5  14   2        8.79       22.85        9.24 o
   6  14   2     1923.67     1543.53      218.53 o
   7  14   2       42.94       22.10       77.67 o
   8  14   2      396.64      379.12      149.81 o
   9  14   2       15.44        3.91       60.29 o
  10  14   2        6.78        9.78       35.08 o
  -4  15   2      361.00      240.72      110.22 o
  -3  15   2       65.99       53.29      122.88 o
  -2  15   2      220.58      182.22       90.39 o
  -1  15   2      246.53      363.23       55.79 o
   0  15   2       20.53        0.05       20.00 o
   1  15   2      263.86      299.26       60.41 o
   2  15   2       83.08       33.05      109.66 o
   3  15   2        0.75       22.33        2.57 o
   4  15   2      320.06      432.60       57.04 o
   5  15   2       56.95       83.01       74.70 o
   6  15   2      369.14      307.05      131.74 o
   7  15   2       -4.52       17.18       13.55 o
   8  15   2      110.74       89.34      229.38 o
   9  15   2        2.26        0.57       16.04 o
  -2  16   2       94.32       51.23      175.70 o
  -1  16   2      -21.60        1.12       34.27 o
   0  16   2      157.56       84.78       93.62 o
   1  16   2       52.73       33.49       45.36 o
   2  16   2       66.04        2.45       88.76 o
   3  16   2      451.82      598.13       86.81 o
   4  16   2      -16.07        2.50       27.42 o
   5  16   2      696.70      582.77      128.90 o
   6  16   2      154.59      249.40       98.42 o
   7  16   2       -8.44        0.48       19.83 o
   8  16   2      392.64      466.43      115.97 o
   0  17   2       35.03       50.01       50.80 o
   1  17   2      133.88      120.97      123.10 o
   2  17   2       57.68       54.23       60.64 o
   3  17   2      374.92      361.05       62.70 o
   4  17   2       86.63       51.72      129.11 o
   5  17   2       36.91       19.25       81.11 o
  -4 -16   3       21.09       14.80       26.32 o
  -3 -16   3       11.75       31.67       22.80 o
  -2 -16   3       23.68       85.02       26.04 o
  -1 -16   3       93.20       83.00      108.36 o
   0 -16   3       56.18       29.72       61.22 o
   1 -16   3       34.65       67.40       61.44 o
  -6 -15   3      124.05      120.15      146.04 o
  -5 -15   3       25.01        1.95       42.29 o
  -4 -15   3       56.35       15.82       67.06 o
  -3 -15   3      359.16      585.22       64.07 o
  -2 -15   3        3.58       29.37        7.08 o
  -1 -15   3      453.30      554.91       93.04 o
   0 -15   3       59.62      130.92       90.31 o
   1 -15   3        7.53       38.40       23.97 o
   2 -15   3      420.37      556.58       82.16 o
   3 -15   3       20.59       28.49       28.94 o
  -8 -14   3      233.24      249.12      114.97 o
  -7 -14   3       46.21       16.43       56.97 o
  -6 -14   3       66.60       40.89       82.69 o
  -5 -14   3      513.78      649.99      115.66 o
  -4 -14   3       10.55       22.54       13.09 o
  -3 -14   3      498.34      702.53       86.45 o
  -2 -14   3       55.56      112.50       60.23 o
  -1 -14   3       72.32       91.09       82.76 o
   0 -14   3      745.17      853.64      105.14 o
   1 -14   3        8.18        9.12       13.48 o
   2 -14   3       58.98       86.92       73.70 o
   3 -14   3        7.28        0.62       17.20 o
   4 -14   3       11.55       38.00       12.43 o
   5 -14   3       26.12       50.71       26.12 o
  -9 -13   3       28.63        1.90       46.15 o
  -8 -13   3       80.98      105.60      117.25 o
  -7 -13   3      664.45      704.02      106.78 o
  -6 -13   3       71.32       68.89       91.85 o
  -5 -13   3        6.03        5.61       10.83 o
  -4 -13   3       73.26       72.07       80.92 o
  -3 -13   3       -8.85        1.34       17.08 o
  -2 -13   3      211.31      287.83       60.81 o
  -1 -13   3      366.50      458.70       63.76 o
   0 -13   3       35.30       52.54       44.05 o
   1 -13   3      275.08      242.86       65.21 o
   2 -13   3      126.99      147.71       95.11 o
   3 -13   3       26.87       37.37       57.18 o
   4 -13   3      477.62      706.34       91.77 o
   5 -13   3       19.08       30.20       24.63 o
   6 -13   3       67.42       73.66       52.22 o
  -9 -12   3       30.51        2.56       45.51 o
  -8 -12   3      124.68      205.49      132.88 o
  -7 -12   3       30.89       38.29       56.47 o
  -6 -12   3      204.31      242.88      102.85 o
  -5 -12   3      996.87      844.60       72.27 o
  -4 -12   3      532.62      578.45       77.20 o
  -3 -12   3      812.48      860.64       77.83 o
  -2 -12   3       37.48       37.50       36.20 o
  -1 -12   3     2680.60     2479.02      166.64 o
   0 -12   3      791.23      785.35       80.51 o
   1 -12   3      -15.71        0.48       19.74 o
   2 -12   3     4641.26     4205.01      273.25 o
   3 -12   3       27.12       18.93       40.82 o
   4 -12   3      227.76      240.37       63.24 o
   5 -12   3       68.30       79.06       70.34 o
   6 -12   3       -2.01        7.81        8.92 o
   7 -12   3      121.67       64.60      113.98 o
 -10 -11   3      209.43      235.15       70.86 o
  -9 -11   3      137.71      206.30      141.76 o
  -8 -11   3      504.37      527.58      167.91 o
  -7 -11   3      400.03      353.67      114.61 o
  -6 -11   3       59.97       77.21       75.10 o
  -5 -11   3      628.94      622.39       79.07 o
  -4 -11   3       -2.45        3.05        3.34 o
  -3 -11   3      242.01      316.26       73.78 o
  -2 -11   3      122.42      158.45      117.06 o
  -1 -11   3       32.58       11.77       24.61 o
   0 -11   3      883.30     1054.04       93.58 o
   1 -11   3      472.24      417.92       84.62 o
   2 -11   3      164.88      180.59       71.66 o
   3 -11   3       44.34       36.00       40.71 o
   4 -11   3      364.62      480.52       70.14 o
   5 -11   3       62.64       23.58       49.85 o
   6 -11   3      632.51      707.72       87.26 o
   7 -11   3       44.45       60.86       40.21 o
   8 -11   3       49.34        1.45       81.99 o
 -11 -10   3       49.34       30.10       73.64 o
 -10 -10   3      186.83      115.19      151.78 o
  -9 -10   3       -4.14        0.37       21.24 o
  -8 -10   3      -46.33        4.28       35.10 o
  -7 -10   3       73.45       82.29      127.92 o
  -6 -10   3      181.10      241.08       93.54 o
  -5 -10   3      771.64      625.32       73.60 o
  -4 -10   3      179.30      249.85       49.55 o
  -3 -10   3     1618.94     1391.97       84.57 o
  -2 -10   3      -10.74       11.10       11.91 o
  -1 -10   3     5674.59     4919.43      200.49 o
   0 -10   3       56.69       63.45       55.92 o
   1 -10   3     3830.45     2995.57      211.19 o
   2 -10   3      958.04      930.36       95.65 o
   3 -10   3       43.13       21.81       45.61 o
   4 -10   3     1726.03     1554.89      142.42 o
   5 -10   3      -26.62        0.13       31.57 o
   6 -10   3      150.02      228.94       93.69 o
   7 -10   3      176.07      280.65       41.38 o
   8 -10   3      -11.80        0.01       12.06 o
   9 -10   3      196.77      100.14       82.68 o
 -11  -9   3       87.01       61.37      141.98 o
 -10  -9   3      110.99       62.56      246.58 o
  -9  -9   3       84.75      108.43      164.82 o
  -8  -9   3      705.51      535.50      103.41 o
  -7  -9   3       21.60       10.25       29.35 o
  -6  -9   3     1479.57     1180.44      211.76 o
  -5  -9   3      884.21      836.16       79.94 o
  -4  -9   3       21.95       42.61       15.64 o
  -3  -9   3     5012.96     4510.32      170.06 o
  -2  -9   3        5.27       14.34        5.02 o
  -1  -9   3     2609.22     2474.17      127.43 o
   0  -9   3      831.70      925.05       80.80 o
   1  -9   3      -18.51        0.01       17.56 o
   2  -9   3     1843.44     1729.06      114.92 o
   3  -9   3     1263.55     1028.63      103.97 o
   4  -9   3      582.66      584.12       82.89 o
   5  -9   3       63.28       12.04       66.50 o
   6  -9   3       84.56      109.70       90.90 o
   7  -9   3       45.20       39.63       27.38 o
   8  -9   3      160.36      177.56       37.03 o
   9  -9   3       -1.32       22.40        4.67 o
  10  -9   3      136.10       50.18      177.19 o
 -11  -8   3      175.15      165.54      119.08 o
 -10  -8   3      256.14      253.45      107.36 o
  -9  -8   3       26.37       66.56       42.86 o
  -8  -8   3      589.12      509.99      122.58 o
  -7  -8   3      491.18      403.96      145.27 o
  -6  -8   3       -4.82        3.21        6.70 o
  -5  -8   3      503.67      672.50       60.53 o
  -4  -8   3      535.74      572.21       63.01 o
  -3  -8   3     3981.98     3655.16      165.31 o
  -2  -8   3        6.59       11.20        6.33 o
  -1  -8   3      181.93      178.37       51.09 o
   0  -8   3      168.75      208.94       59.84 o
   1  -8   3     4519.14     4303.69      168.14 o
   2  -8   3       57.82       80.60       49.27 o
   3  -8   3     3061.39     2325.22      161.54 o
   4  -8   3     4908.24     4270.70      190.46 o
   5  -8   3      112.44       81.11      101.46 o
   6  -8   3     3828.70     2844.61      165.18 o
   7  -8   3       92.29       68.97       93.53 o
   8  -8   3      190.60      245.75       49.96 o
   9  -8   3      449.18      463.16       72.14 o
  10  -8   3       -6.78       10.43       14.01 o
 -12  -7   3       -6.78       12.50       21.89 o
 -11  -7   3      419.61      511.94      120.83 o
 -10  -7   3       68.93       84.50       85.13 o
  -9  -7   3       32.77       66.38       40.63 o
  -8  -7   3       51.53       69.92       48.04 o
  -7  -7   3       76.84       59.54       82.42 o
  -6  -7   3     2119.92     1935.88      135.56 o
  -5  -7   3      374.41      372.53       80.57 o
  -4  -7   3     2421.26     2198.02      128.64 o
  -3  -7   3     2972.06     2968.98      113.93 o
  -2  -7   3      388.16      483.65       43.00 o
  -1  -7   3     8927.73     8572.21      241.86 o
   0  -7   3       12.43       16.30        7.78 o
   1  -7   3     5506.21     5245.96      191.68 o
   2  -7   3     1052.80     1076.82       71.25 o
   3  -7   3       33.15        2.04       23.17 o
   4  -7   3     2510.34     2130.84      124.82 o
   5  -7   3      933.21      838.69       83.95 o
   6  -7   3      153.49      100.66       60.77 o
   7  -7   3      571.47      334.79       75.49 o
   8  -7   3      212.82      210.17       46.05 o
   9  -7   3       54.62       22.50       36.59 o
  10  -7   3      203.59      150.07       54.11 o
  11  -7   3       90.40       76.47      134.18 o
 -12  -6   3       20.72        0.40       39.01 o
 -11  -6   3      224.50      278.36       85.82 o
 -10  -6   3       28.38       63.27       24.54 o
  -9  -6   3       -3.52       18.20        6.27 o
  -8  -6   3     1252.06     1082.30      117.69 o
  -7  -6   3       25.11        2.04       19.18 o
  -6  -6   3     2173.91     1879.53      119.98 o
  -5  -6   3      211.84      214.92       57.52 o
  -4  -6   3       49.22       38.95       41.39 o
  -3  -6   3     4952.29     5011.09      145.44 o
  -2  -6   3     1082.37     1204.80       58.21 o
  -1  -6   3     2933.72     3040.33      106.05 o
   0  -6   3       -0.50       13.18        0.64 o
   1  -6   3     4900.71     4612.85      146.76 o
   2  -6   3     2706.36     2563.24       89.98 o
   3  -6   3     7350.41     6097.51      216.30 o
   4  -6   3        0.00        5.80        0.92 o
   5  -6   3      228.01       74.33       50.25 o
   6  -6   3     7523.86     6499.88      260.52 o
   7  -6   3      251.62      209.20       53.13 o
   8  -6   3     1110.62      677.72       93.85 o
   9  -6   3      172.33      187.29       43.40 o
  10  -6   3       79.48       57.15       53.53 o
  11  -6   3      510.02      650.95       84.52 o
 -12  -5   3       -3.92       15.11       10.71 o
 -11  -5   3       19.59        4.11       29.04 o
 -10  -5   3      160.71      268.39       46.56 o
  -9  -5   3      313.39      348.96       56.48 o
  -8  -5   3      751.84      599.32       84.38 o
  -7  -5   3       17.83       34.68       22.71 o
  -6  -5   3        0.75        0.32        2.25 o
  -5  -5   3     2062.36     1806.42      115.89 o
  -4  -5   3     2610.20     2537.07      116.24 o
  -3  -5   3      458.03      391.66       40.48 o
  -2  -5   3     1926.20     1987.59       94.17 o
  -1  -5   3     4108.57     4440.10      109.53 o
   0  -5   3       23.94       39.22       11.72 o
   1  -5   3    10299.26    10083.38      224.72 o
   2  -5   3       32.58       13.35       18.29 o
   3  -5   3     1363.75     1314.26       67.11 o
   4  -5   3     7215.74     6972.11      208.56 o
   5  -5   3      882.92      860.05       73.24 o
   6  -5   3     2697.55     2549.06      135.41 o
   7  -5   3       29.13       16.44       21.52 o
   8  -5   3      370.84      347.44       54.39 o
   9  -5   3      141.82       96.38      119.89 o
  10  -5   3       99.63       61.65       79.84 o
  11  -5   3       67.61       56.24       68.24 o
  12  -5   3      187.48       30.10       45.91 o
 -12  -4   3       16.95        2.78       21.92 o
 -11  -4   3      208.43      330.84       47.73 o
 -10  -4   3       26.37       36.77       25.28 o
  -9  -4   3     1899.94     1519.29      163.95 o
  -8  -4   3      229.02      232.70       53.05 o
  -7  -4   3      609.71      561.12       81.79 o
  -6  -4   3     4318.19     3353.34      192.33 o
  -5  -4   3       10.30        1.31       10.40 o
  -4  -4   3     5522.41     5408.87      253.28 o
  -3  -4   3     2338.09     2427.78      109.90 o
  -2  -4   3       85.50      118.41       55.07 o
  -1  -4   3    11823.40    12139.65      256.50 o
   0  -4   3        3.39        9.69        2.87 o
   1  -4   3     3488.83     3700.47       88.45 o
   2  -4   3     1162.04     1068.48       67.59 o
   3  -4   3      243.87      273.32       41.38 o
   4  -4   3     2274.89     2099.87       96.51 o
   5  -4   3     4329.16     3572.20      163.20 o
   6  -4   3       30.13       21.18       24.15 o
   7  -4   3      289.54      199.54       52.69 o
   8  -4   3     1873.47     1441.19      130.99 o
   9  -4   3       49.29       53.01       50.76 o
  10  -4   3      705.35      534.11       88.64 o
  11  -4   3      185.32      174.39       50.45 o
  12  -4   3       93.42       57.11       77.53 o
 -12  -3   3       11.30       43.49       13.91 o
 -11  -3   3      245.59      463.59       66.90 o
 -10  -3   3       11.80       21.51       15.77 o
  -9  -3   3      103.71       41.02       77.17 o
  -8  -3   3     1311.07     1092.56       99.43 o
  -7  -3   3       11.80        2.72       19.61 o
  -6  -3   3     1835.66     1473.08      108.53 o
  -5  -3   3      155.19      137.09       41.59 o
  -4  -3   3       18.58        2.02       10.71 o
  -3  -3   3     2170.64     2132.92       88.57 o
  -2  -3   3     3486.24     3632.70      111.24 o
  -1  -3   3      210.00      201.76       26.53 o
   0  -3   3      415.51      540.31       36.40 o
   1  -3   3     2680.03     2992.32      100.35 o
   2  -3   3       -0.43        1.80        0.48 o
   3  -3   3    21742.24    21669.79      523.13 o
   4  -3   3      965.15      976.67       68.29 o
   5  -3   3     2321.38     2457.11       88.24 o
   6  -3   3     4265.88     3798.09      165.50 o
   7  -3   3      149.38       83.39       98.41 o
   8  -3   3     3480.68     2801.73      197.26 o
   9  -3   3      902.51      794.47       95.96 o
  10  -3   3       32.93       16.87       41.51 o
  11  -3   3      457.03      340.95       72.51 o
  12  -3   3       56.75        9.14       69.19 o
  13  -3   3       43.26       58.31       56.38 o
 -12  -2   3       10.80        0.50       11.74 o
 -11  -2   3       17.65        2.67       19.09 o
 -10  -2   3       17.00       26.11       11.48 o
  -9  -2   3      247.60      253.47       65.80 o
  -8  -2   3       30.13       13.48       30.88 o
  -7  -2   3       37.37       33.40       31.37 o
  -6  -2   3      718.39      792.88       61.13 o
  -5  -2   3        6.33       14.65        9.99 o
  -4  -2   3     7246.60     6971.90      232.62 o
  -3  -2   3       65.39       35.06       40.50 o
  -2  -2   3     9028.11     9857.63      206.71 o
  -1  -2   3     2391.12     2330.33       94.95 o
   0  -2   3     2073.96     2637.70       69.48 o
   1  -2   3    50246.73    51011.41     1297.11 o
   2  -2   3      663.45      712.18       59.27 o
   3  -2   3     4870.64     5213.55      156.66 o
   4  -2   3     2278.12     2576.15      100.28 o
   5  -2   3      211.19      177.26       46.07 o
   6  -2   3     3877.23     3385.03      160.14 o
   7  -2   3      786.49      541.39       76.36 o
   8  -2   3       16.82        7.02       16.54 o
   9  -2   3      132.59        8.60       72.82 o
  10  -2   3      922.85      856.84      112.14 o
  11  -2   3       44.70       29.72       47.16 o
  12  -2   3      202.65      175.31       84.21 o
  13  -2   3       81.79       92.17      101.92 o
 -12  -1   3       22.79       24.07       20.41 o
 -11  -1   3      166.49      321.35       46.42 o
 -10  -1   3       40.18       59.45       29.70 o
  -9  -1   3      859.07      807.42       89.09 o
  -8  -1   3      903.01      775.58       74.57 o
  -7  -1   3       79.55       59.33       84.54 o
  -6  -1   3     4864.21     4328.17      188.13 o
  -5  -1   3      119.33      130.14      115.40 o
  -4  -1   3     7441.31     7031.51      217.81 o
  -3  -1   3     2261.55     2322.55       88.70 o
  -2  -1   3      594.39      516.29       50.09 o
  -1  -1   3   277678.12   281024.88    13039.96 o
   0  -1   3     1633.56     1639.05       90.52 o
   1  -1   3     3953.26     3911.06      103.69 o
   2  -1   3      393.00      633.58       43.52 o
   3  -1   3     7776.55     8945.62      230.56 o
   4  -1   3      172.27      303.99       40.03 o
   5  -1   3    26529.61    24190.16      745.40 o
   6  -1   3      614.23      573.49       64.48 o
   7  -1   3      556.22      460.93       71.25 o
   8  -1   3     1868.60     1475.37      143.91 o
   9  -1   3       74.43       91.30       99.56 o
  10  -1   3     2303.13     2129.60      194.43 o
  11  -1   3      301.64      352.05       74.68 o
  12  -1   3       87.39       96.30      104.20 o
  13  -1   3      327.81      391.57       73.73 o
 -12   0   3       15.07       10.86       13.80 o
 -11   0   3       82.22      121.46       56.10 o
 -10   0   3       17.65       38.07       14.36 o
  -9   0   3      152.39      225.68       54.23 o
  -8   0   3      450.25      426.86       54.59 o
  -7   0   3      127.64      127.89       86.50 o
  -6   0   3       95.14      109.98       75.53 o
  -5   0   3     1388.10     1497.54       59.75 o
  -4   0   3     3189.67     3084.46      116.29 o
  -3   0   3     1199.33     1109.15       49.85 o
  -2   0   3    16453.35    18152.32      404.84 o
  -1   0   3     1505.49     1338.08       77.19 o
   0   0   3     4144.66     4524.23      130.37 o
   1   0   3    40336.61    41703.80     1139.75 o
   2   0   3      174.17      304.41       44.90 o
   3   0   3    33011.67    33990.09      916.27 o
   4   0   3      102.15       86.37       95.84 o
   5   0   3    28526.23    26654.15      861.65 o
   6   0   3     3305.99     3462.62      150.53 o
   7   0   3      168.75      164.86       67.05 o
   8   0   3     4553.83     3765.84      242.83 o
   9   0   3      113.38       71.05      133.78 o
  10   0   3       11.45       72.38       25.80 o
  11   0   3     1149.11     1150.54      108.92 o
  12   0   3      107.88      190.34      122.95 o
  13   0   3      -22.10       42.72       27.20 o
 -12   1   3       21.09       58.93       23.31 o
 -11   1   3        9.98        5.81        9.09 o
 -10   1   3      -14.64        0.45       10.83 o
  -9   1   3      590.06      536.15       57.79 o
  -8   1   3        2.83        2.16        4.54 o
  -7   1   3     2176.80     2049.74      106.38 o
  -6   1   3     3111.89     2715.47      127.27 o
  -5   1   3       18.65       14.01        9.96 o
  -4   1   3     9720.43     9484.18      234.24 o
  -3   1   3      411.14      359.96       30.72 o
  -2   1   3     8242.05     9332.07      176.24 o
  -1   1   3    13314.90    13098.57      307.90 o
   0   1   3      863.59     1198.76       48.85 o
   1   1   3    22130.82    22853.15      502.94 o
   2   1   3      139.12      116.54       90.07 o
   3   1   3     1760.12     2023.94       85.53 o
   4   1   3      919.08      860.97       48.33 o
   5   1   3     6522.73     6236.01      207.00 o
   6   1   3      868.86     1061.44       69.76 o
   7   1   3     4184.59     3688.05      168.29 o
   8   1   3      642.10      571.86       64.93 o
   9   1   3       54.24        0.33       40.15 o
  10   1   3     1232.98     1112.08      118.87 o
  11   1   3      -46.71        5.71       34.25 o
  12   1   3      490.18      505.59       97.67 o
  13   1   3      278.24      278.15       71.42 o
 -12   2   3        9.94       22.68       10.21 o
 -11   2   3      240.77      298.31       69.52 o
 -10   2   3      -19.02        0.23       15.00 o
  -9   2   3      552.01      537.23       65.22 o
  -8   2   3      883.68      804.13       68.93 o
  -7   2   3       13.94       21.55       16.02 o
  -6   2   3     2093.93     2098.26      103.51 o
  -5   2   3       64.79       26.03       48.42 o
  -4   2   3     1363.56     1339.67       61.39 o
  -3   2   3      900.79      745.66       51.10 o
  -2   2   3     1037.55     1105.06       52.57 o
  -1   2   3     1761.07     1718.21       70.07 o
   0   2   3    13782.03    16776.67      349.81 o
   1   2   3     7891.81     8466.59      199.07 o
   2   2   3      437.19      388.76       45.49 o
   3   2   3    20538.00    23855.75      504.85 o
   4   2   3       -8.54        2.71        4.42 o
   5   2   3     2131.97     2460.80      102.86 o
   6   2   3      960.27     1000.65       76.99 o
   7   2   3     1356.53     1457.83       81.56 o
   8   2   3     3446.06     3658.68      156.83 o
   9   2   3       11.30        1.54       14.21 o
  10   2   3     1158.90     1044.48      108.57 o
  11   2   3      526.34      387.24       66.79 o
  12   2   3      -29.63        0.43       22.37 o
  13   2   3      106.37      239.76      100.81 o
  14   2   3       18.83       10.91       17.43 o
 -11   3   3       60.52       52.80       91.79 o
 -10   3   3        5.65       10.04        7.74 o
  -9   3   3      289.66      281.65       48.66 o
  -8   3   3        3.77        0.09        4.88 o
  -7   3   3     1001.01      864.19       84.02 o
  -6   3   3      230.52      236.27       47.75 o
  -5   3   3     1122.30      972.58       61.21 o
  -4   3   3     3126.17     3198.66      108.23 o
  -3   3   3       35.73       22.78       15.59 o
  -2   3   3    10002.94    10327.06      278.78 o
  -1   3   3      264.96      242.59       36.98 o
   0   3   3    10548.86    12683.96      261.67 o
   1   3   3    23276.91    26283.65      552.51 o
   2   3   3       35.91       71.52       22.22 o
   3   3   3    16829.77    19726.40      400.54 o
   4   3   3       39.17       78.70       23.80 o
   5   3   3     1361.05     1734.64       65.40 o
   6   3   3     3445.51     3637.81      143.24 o
   7   3   3      324.19      313.45       54.07 o
   8   3   3      593.14      520.25       66.08 o
   9   3   3      562.75      449.23       70.38 o
  10   3   3      214.70      165.83       59.96 o
  11   3   3        2.51        2.59        4.98 o
  12   3   3      284.16      483.46       65.48 o
  13   3   3       13.81        2.34       18.47 o
  14   3   3       -9.42        7.94       11.95 o
 -11   4   3       36.46       69.00       58.91 o
 -10   4   3       74.58       95.89       67.94 o
  -9   4   3      473.10      422.56       56.76 o
  -8   4   3       90.78       80.84       63.57 o
  -7   4   3     1274.10     1070.99       86.05 o
  -6   4   3      914.13      820.67       67.71 o
  -5   4   3        6.93        7.35       13.20 o
  -4   4   3     6380.85     5685.71      280.97 o
  -3   4   3     1057.70     1164.65       76.46 o
  -2   4   3     2391.88     2453.99       96.22 o
  -1   4   3     5784.63     5427.60      137.55 o
   0   4   3      548.94      526.06       53.24 o
   1   4   3      305.86      205.30       39.22 o
   2   4   3     4402.26     5299.04      147.73 o
   3   4   3      255.38      324.36       38.21 o
   4   4   3       27.37       24.03       13.96 o
   5   4   3     6425.55     7287.21      178.19 o
   6   4   3      107.48       87.85       91.41 o
   7   4   3     7197.48     7526.84      258.94 o
   8   4   3      997.43     1040.52       78.55 o
   9   4   3     2084.01     2107.54      131.74 o
  10   4   3     1781.92     1902.75      134.28 o
  11   4   3       20.84       20.97       17.33 o
  12   4   3      261.56      422.91       58.12 o
  13   4   3       34.40       53.20       32.83 o
  14   4   3       47.08       14.99       87.86 o
 -11   5   3       64.49       56.71       65.35 o
 -10   5   3       33.15       34.13       37.24 o
  -9   5   3      279.94      276.27      108.62 o
  -8   5   3      284.77      192.73       75.74 o
  -7   5   3      900.10      749.32       99.98 o
  -6   5   3      330.57      315.12       77.13 o
  -5   5   3      608.40      623.91       89.23 o
  -4   5   3        5.52       28.58        8.37 o
  -3   5   3      429.41      120.47       65.61 o
  -2   5   3      567.02      608.61       63.62 o
  -1   5   3       40.25       12.51       19.97 o
   0   5   3     9931.88    10590.80      253.03 o
   1   5   3       58.76       49.32       36.56 o
   2   5   3     2673.38     3122.51       96.92 o
   3   5   3    17546.71    19255.27      450.38 o
   4   5   3       90.10      137.69       79.46 o
   5   5   3    14333.43    15253.99      362.51 o
   6   5   3      321.18      321.92       54.80 o
   7   5   3      136.81      179.01       87.59 o
   8   5   3     2450.79     2493.38      119.55 o
   9   5   3     4575.83     4585.10      195.35 o
  10   5   3       64.79       45.25       77.38 o
  11   5   3       -8.79       38.25       18.76 o
  12   5   3       76.59      100.19       88.26 o
  13   5   3       91.53      132.41       99.93 o
  14   5   3      153.31      105.36       87.66 o
 -10   6   3       78.35       77.15      104.51 o
  -9   6   3       -3.62       13.80        9.44 o
  -8   6   3        6.03       11.73       10.66 o
  -7   6   3      224.80      156.04       95.99 o
  -6   6   3      325.75      342.97       79.07 o
  -5   6   3     1171.30     1074.18      128.49 o
  -4   6   3     1422.92     1152.73      113.36 o
  -3   6   3     1917.77     1736.71      115.80 o
  -2   6   3     7625.63     7195.89      240.24 o
  -1   6   3     5173.77     4502.74      137.09 o
   0   6   3     2969.19     2882.31      103.93 o
   1   6   3     8092.70     8238.37      208.43 o
   2   6   3      209.43      391.16       36.44 o
   3   6   3     3294.13     4101.39      129.63 o
   4   6   3     1577.26     1764.33       83.62 o
   5   6   3     1916.01     1906.74       86.66 o
   6   6   3       43.69       28.52       40.72 o
   7   6   3     5822.99     5634.22      284.78 o
   8   6   3       89.65       80.52       97.28 o
   9   6   3     1895.92     1560.05      237.37 o
  10   6   3      221.99      244.91       59.61 o
  11   6   3       47.46       42.71       57.59 o
  12   6   3      719.07      657.62      130.08 o
  13   6   3       19.21       16.56       29.78 o
 -10   7   3       34.65       34.94       57.27 o
  -9   7   3      310.68      381.29       74.59 o
  -8   7   3       -0.90        4.27        1.00 o
  -7   7   3      976.94      939.86      112.43 o
  -6   7   3       -2.11        1.36        8.68 o
  -5   7   3       31.64       30.49       37.39 o
  -4   7   3     1954.18     1732.87      144.40 o
  -3   7   3     1500.92     1499.45      113.79 o
  -2   7   3      252.94      245.66       39.42 o
  -1   7   3      345.79      256.12       37.41 o
   0   7   3     1108.71     1190.71       60.97 o
   1   7   3     1996.37     1859.39       86.04 o
   2   7   3     7410.17     7505.31      216.28 o
   3   7   3     1229.96     1339.80       74.64 o
   4   7   3      681.28      712.05       68.96 o
   5   7   3     9814.85    11286.80      274.30 o
   6   7   3       20.72        2.11       29.95 o
   7   7   3     7454.37     7100.44      359.42 o
   8   7   3      339.76      403.37       83.66 o
   9   7   3      -28.12        5.89       47.35 o
  10   7   3     1094.61      843.69      158.24 o
  11   7   3      154.06      141.16       85.81 o
  12   7   3      232.03      256.71       84.24 o
  13   7   3       25.24       18.04       34.98 o
  -9   8   3        7.83        3.57       28.24 o
  -8   8   3       20.79       13.24       27.49 o
  -7   8   3       62.90       72.16      107.43 o
  -6   8   3      -45.95       30.41      101.40 o
  -5   8   3     1696.91     1185.50      200.10 o
  -4   8   3      544.22      508.30       76.52 o
  -3   8   3      761.63      722.49       99.93 o
  -2   8   3     4101.22     3543.02      185.87 o
  -1   8   3       15.26        0.84        8.33 o
   0   8   3     8007.00     7499.40      229.25 o
   1   8   3      705.38      683.54       68.20 o
   2   8   3     1087.33     1208.57       82.55 o
   3   8   3     7919.69     7994.85      247.89 o
   4   8   3      183.82      185.59       48.35 o
   5   8   3     4169.02     4385.91      158.17 o
   6   8   3      -23.35        0.19       31.31 o
   7   8   3      645.99      575.01      131.29 o
   8   8   3      149.16      175.20      210.41 o
   9   8   3      439.95      417.14      157.88 o
  10   8   3      145.14      105.97      272.79 o
  11   8   3       96.81       94.47      155.06 o
  12   8   3      107.35       92.62      164.73 o
  13   8   3       -8.29       33.88       16.75 o
  -9   9   3       47.84       46.68       99.20 o
  -8   9   3       12.81        0.20       20.08 o
  -7   9   3      332.23      515.41      114.77 o
  -6   9   3       88.14       74.55      197.94 o
  -5   9   3     1254.77     1075.40      120.55 o
  -4   9   3      556.27      455.85       98.64 o
  -3   9   3       27.62       23.98       30.82 o
  -2   9   3     2899.52     2738.56      156.10 o
  -1   9   3      102.27       24.04       83.73 o
   0   9   3       45.45       57.20       41.53 o
   1   9   3      390.45      195.85       50.68 o
   2   9   3     1286.11     1446.18      104.06 o
   3   9   3      974.08     1037.66       82.09 o
   4   9   3     2007.42     2346.40      100.63 o
   5   9   3      651.90      635.51       76.04 o
   6   9   3      122.04      138.16      161.74 o
   7   9   3     2740.68     2297.22      251.71 o
   8   9   3       22.98       43.39       39.37 o
   9   9   3     1991.85     1602.68      251.35 o
  10   9   3      640.34      476.96      141.05 o
  11   9   3        3.52        6.91       15.32 o
  12   9   3      371.40      354.39      134.02 o
  13   9   3      -27.12        4.32       52.54 o
  -8  10   3      -28.63        0.25       40.19 o
  -7  10   3       23.73       42.26       39.13 o
  -6  10   3      -30.89        9.81       55.56 o
  -5  10   3      133.19      138.84      119.19 o
  -4  10   3     1453.96     1221.34      133.05 o
  -3  10   3     1731.94     1480.40      145.28 o
  -2  10   3       63.47       74.87       62.53 o
  -1  10   3      258.40      143.84       52.13 o
   0  10   3     2638.47     2291.54      144.35 o
   1  10   3      641.85      543.65       61.97 o
   2  10   3    10106.90    10131.94      330.33 o
   3  10   3     2064.67     2035.57      122.22 o
   4  10   3     1004.96     1056.92       99.53 o
   5  10   3     4214.98     4545.31      166.37 o
   6  10   3       36.16       20.16       62.90 o
   7  10   3     2974.59     2560.68      249.73 o
   8  10   3      196.62      233.89      112.02 o
   9  10   3        4.52        0.04       10.93 o
  10  10   3      614.73      576.38      195.38 o
  11  10   3       52.23       44.50      129.08 o
  12  10   3       67.42       66.74       84.84 o
  13  10   3       70.44       43.07       91.21 o
  -7  11   3      328.08      231.24      106.55 o
  -6  11   3      113.38       90.48      161.57 o
  -5  11   3      966.69      866.48      152.33 o
  -4  11   3      120.84      134.64      180.24 o
  -3  11   3     1056.19      922.46      119.97 o
  -2  11   3     1389.42     1112.01      127.47 o
  -1  11   3       12.24       27.84        7.51 o
   0  11   3     2357.60     2351.97      132.10 o
   1  11   3      201.14       83.86       52.63 o
   2  11   3     4615.22     4450.43      175.08 o
   3  11   3      105.47      126.80      116.43 o
   4  11   3      555.97      733.19       85.79 o
   5  11   3     1579.27     1581.62       94.65 o
   6  11   3       94.55      109.21      175.91 o
   7  11   3      439.20      417.28      118.02 o
   8  11   3       71.19       86.37      140.02 o
   9  11   3      352.57      411.68       83.32 o
  10  11   3        3.52        1.44        7.98 o
  11  11   3      355.08      377.66      141.42 o
  12  11   3      261.79      230.96      111.12 o
  -7  12   3      444.47      271.86      169.01 o
  -6  12   3      -71.82        3.70       97.41 o
  -5  12   3       39.17       67.39       50.87 o
  -4  12   3       34.96       23.98       56.85 o
  -3  12   3       52.73       36.04       82.98 o
  -2  12   3      239.00      335.56       55.90 o
  -1  12   3      155.38       82.03       57.87 o
   0  12   3       18.46       48.23       17.13 o
   1  12   3       69.52       43.52       76.01 o
   2  12   3     3827.50     3313.65      221.41 o
   3  12   3      280.75      285.83       67.50 o
   4  12   3     3564.84     3913.22      185.86 o
   5  12   3     1340.20     1353.04      105.24 o
   6  12   3      239.19      270.76       71.53 o
   7  12   3     1592.20     1433.70      180.03 o
   8  12   3       39.93       10.75       75.13 o
   9  12   3      335.62      182.90      139.68 o
  10  12   3       34.28       81.27       71.09 o
  11  12   3        8.54       20.06       18.37 o
  12  12   3      275.72      283.00      103.56 o
  -6  13   3       20.34        0.53       50.52 o
  -5  13   3      219.48      155.08      122.18 o
  -4  13   3      -34.15        4.98       77.40 o
  -3  13   3      985.68      746.00      164.68 o
  -2  13   3        7.35        1.42        6.86 o
  -1  13   3      284.95      289.81       78.12 o
   0  13   3     1679.46     1390.00      141.51 o
   1  13   3        4.77        5.59        6.53 o
   2  13   3     1311.04     1273.30      114.11 o
   3  13   3      331.47      283.10       74.43 o
   4  13   3      221.48      237.51       51.20 o
   5  13   3     1349.50     1539.58      104.92 o
   6  13   3      246.34      294.56      115.71 o
   7  13   3      791.39      729.46      155.56 o
   8  13   3       -3.77        1.48        7.25 o
   9  13   3       76.09       85.74      180.65 o
  10  13   3      215.83      131.72      100.52 o
  11  13   3      340.01      312.74      149.82 o
  -5  14   3      502.48      273.36      228.19 o
  -4  14   3      -17.78        0.10       30.51 o
  -3  14   3      207.62      146.45      125.93 o
  -2  14   3      193.11      286.02       83.88 o
  -1  14   3       -1.32       18.80        5.68 o
   0  14   3      329.59      449.47       55.72 o
   1  14   3       55.18       34.68       42.42 o
   2  14   3       -6.78        1.13        7.65 o
   3  14   3      257.39      241.75       69.78 o
   4  14   3      436.08      518.32       57.29 o
   5  14   3       29.63       14.24       26.01 o
   6  14   3      629.42      504.12      123.47 o
   7  14   3      277.99      238.35       98.05 o
   8  14   3        3.39        0.54        5.48 o
   9  14   3     2336.13     1463.42      231.08 o
  10  14   3      -12.81        4.01       23.53 o
  -3  15   3       74.43       86.68      180.03 o
  -2  15   3        9.29        0.08       11.95 o
  -1  15   3      251.99      312.65       58.30 o
   0  15   3      -38.31       17.25       37.98 o
   1  15   3       63.28       63.21       88.16 o
   2  15   3     1273.91     1332.67       96.12 o
   3  15   3       22.39        0.13       21.37 o
   4  15   3      427.40      583.99       73.96 o
   5  15   3      141.63      158.20      125.58 o
   6  15   3       43.39       56.94       64.13 o
   7  15   3      722.84      636.80      112.74 o
   8  15   3       24.86       43.67       41.26 o
   9  15   3      229.77      203.27      124.82 o
  -2  16   3       31.94       13.38       78.66 o
  -1  16   3       52.23       93.43       71.57 o
   0  16   3      313.39      373.03       70.40 o
   1  16   3       22.04       35.07       23.98 o
   2  16   3       67.80      106.02       85.20 o
   3  16   3       41.33        5.79       61.34 o
   4  16   3       12.27       23.54       15.83 o
   5  16   3      245.59      267.57       77.52 o
   6  16   3      375.47      329.52      100.61 o
   7  16   3       61.17        1.11       67.64 o
   8  16   3      164.61       90.80      102.02 o
   1  17   3       67.16       51.33       53.37 o
   2  17   3      264.10      207.18       85.72 o
   3  17   3       71.46        4.86       79.84 o
   4  17   3      268.94      301.59      135.28 o
   5  17   3      -13.26        1.88       22.27 o
   6  17   3      242.20      179.71      104.99 o
  -3 -16   4        1.21        1.30       10.35 o
  -2 -16   4      130.01      252.77      143.83 o
  -1 -16   4       79.21      135.23       99.27 o
   0 -16   4       52.73       28.47       82.68 o
  -6 -15   4      433.93      301.88      137.60 o
  -5 -15   4       -0.30        0.00        4.76 o
  -4 -15   4      162.47      198.55       69.24 o
  -3 -15   4       61.96       81.09       67.33 o
  -2 -15   4       22.82       30.24       25.18 o
  -1 -15   4       93.20      127.88       84.86 o
   0 -15   4       94.92      191.94       79.49 o
   1 -15   4      -15.50        0.50       15.57 o
   2 -15   4        3.77       72.23       15.87 o
   3 -15   4       23.10       40.48       21.60 o
  -7 -14   4       83.62       57.39      168.86 o
  -6 -14   4       26.22       28.58       37.03 o
  -5 -14   4      -19.89       13.45       44.33 o
  -4 -14   4       57.82       17.80       52.36 o
  -3 -14   4        2.45        8.90        7.27 o
  -2 -14   4      958.90     1018.30      100.20 o
  -1 -14   4       -9.47        0.02       16.50 o
   0 -14   4      922.31      785.53      113.83 o
   1 -14   4       63.71      116.25       86.36 o
   2 -14   4       17.08       15.62       17.39 o
   3 -14   4      523.83      554.98      114.34 o
   4 -14   4       38.92        8.12       35.04 o
   5 -14   4       23.60        9.39       26.06 o
  -8 -13   4        3.01       14.16        8.98 o
  -7 -13   4      323.04      304.63      102.63 o
  -6 -13   4      230.02      238.87      114.05 o
  -5 -13   4      200.89      277.27       73.64 o
  -4 -13   4     1995.62     1974.29      140.68 o
  -3 -13   4       49.16       80.04       49.42 o
  -2 -13   4      888.76     1079.06      104.63 o
  -1 -13   4       89.11      123.97       97.09 o
   0 -13   4       28.41       39.00       26.41 o
   1 -13   4      727.09      739.93      105.52 o
   2 -13   4       70.60       82.39       80.35 o
   3 -13   4      100.95       92.40      142.51 o
   4 -13   4        4.27        6.01       12.60 o
   5 -13   4       60.27       90.50       43.03 o
   6 -13   4        5.27        1.22       15.65 o
  -9 -12   4      175.15      268.34       99.53 o
  -8 -12   4       15.07        5.36       21.88 o
  -7 -12   4       45.20       60.89       46.53 o
  -6 -12   4      105.22      154.66       99.91 o
  -5 -12   4       95.86      131.76       98.42 o
  -4 -12   4     1749.08     1877.44      116.49 o
  -3 -12   4      550.32      672.53       75.71 o
  -2 -12   4      611.72      540.88       83.71 o
  -1 -12   4       95.11      102.33       79.41 o
   0 -12   4      922.31      916.19       94.78 o
   1 -12   4       36.81       43.24       40.98 o
   2 -12   4     1566.53     1428.48      142.13 o
   3 -12   4      657.42      722.56       91.41 o
   4 -12   4       51.23       32.81       61.41 o
   5 -12   4      900.10      740.57      127.14 o
   6 -12   4       30.99       60.12       27.29 o
   7 -12   4       38.17       65.18       60.60 o
 -10 -11   4       59.89       45.50      141.09 o
  -9 -11   4      -32.02        2.41       65.00 o
  -8 -11   4       22.60       21.02       36.22 o
  -7 -11   4      214.55      368.16       70.99 o
  -6 -11   4       13.35        0.74        8.37 o
  -5 -11   4     1162.79     1181.96       88.17 o
  -4 -11   4     1227.39     1189.30      100.93 o
  -3 -11   4      485.53      592.63       69.28 o
  -2 -11   4     2589.36     2334.16      148.76 o
  -1 -11   4       -9.98        3.93        8.97 o
   0 -11   4     1700.20     1584.24      116.29 o
   1 -11   4      322.43      303.85       74.76 o
   2 -11   4       27.98       34.30       24.92 o
   3 -11   4      361.82      353.88       63.17 o
   4 -11   4      -46.71        4.65       44.83 o
   5 -11   4      200.64      238.34       53.52 o
   6 -11   4       12.81       34.64       33.49 o
   7 -11   4        7.53       43.65        9.37 o
   8 -11   4       17.08       60.56       20.31 o
 -10 -10   4       23.35       44.55       47.90 o
  -9 -10   4      237.76      283.94       71.07 o
  -8 -10   4       20.79        2.57       30.69 o
  -7 -10   4      826.42      788.32      167.40 o
  -6 -10   4      590.37      588.40       66.83 o
  -5 -10   4       31.08       44.77       26.43 o
  -4 -10   4     1006.85     1135.65       88.52 o
  -3 -10   4       -6.97        0.52        4.83 o
  -2 -10   4     1656.04     1612.65      114.40 o
  -1 -10   4      183.63      191.85       69.17 o
   0 -10   4      134.74      151.54      129.18 o
   1 -10   4     1127.87     1074.30       97.57 o
   2 -10   4     1489.69     1189.41      118.53 o
   3 -10   4       50.15       47.93       62.36 o
   4 -10   4      210.51      184.49       90.00 o
   5 -10   4     1448.15     1446.16      114.05 o
   6 -10   4       27.98       39.20       19.77 o
   7 -10   4      273.72      419.73       63.21 o
   8 -10   4       35.95       44.22       27.83 o
   9 -10   4      211.19      197.37       82.20 o
 -11  -9   4       56.50       40.29       85.84 o
 -10  -9   4        0.75        1.50        1.89 o
  -9  -9   4       96.43      178.89      182.39 o
  -8  -9   4       31.34        0.12       43.21 o
  -7  -9   4       40.68        8.04       69.62 o
  -6  -9   4        3.26       19.19        3.99 o
  -5  -9   4      352.94      453.37       57.72 o
  -4  -9   4      131.46      153.70      106.03 o
  -3  -9   4      470.84      484.44       66.23 o
  -2  -9   4     1655.10     1574.94      104.40 o
  -1  -9   4       96.99       99.23      101.01 o
   0  -9   4     4351.33     3908.97      206.29 o
   1  -9   4      388.73      450.98       47.07 o
   2  -9   4     2606.58     2078.19      139.93 o
   3  -9   4     3280.72     3023.22      178.60 o
   4  -9   4       70.17       66.87       77.64 o
   5  -9   4     1721.59     1637.92      112.66 o
   6  -9   4       62.72       76.99       58.11 o
   7  -9   4       86.07      128.58       69.24 o
   8  -9   4      162.53      180.69       47.13 o
   9  -9   4        3.39        4.75        5.35 o
  10  -9   4      148.16       85.69      169.81 o
 -11  -8   4       -9.79       16.46       29.38 o
 -10  -8   4       39.17       42.79      108.82 o
  -9  -8   4      -12.43        4.21       27.52 o
  -8  -8   4      470.84      476.29      110.33 o
  -7  -8   4      489.46      627.14       71.95 o
  -6  -8   4       36.41       50.56       22.05 o
  -5  -8   4     2021.23     1717.81      134.56 o
  -4  -8   4     1636.70     1351.22      107.41 o
  -3  -8   4      114.32      130.40       74.59 o
  -2  -8   4     7607.30     6807.16      239.87 o
  -1  -8   4      349.18      314.07       47.53 o
   0  -8   4     2556.36     2444.30      148.52 o
   1  -8   4      186.45      210.06       44.51 o
   2  -8   4       16.01       13.53       11.73 o
   3  -8   4      838.10      952.78       79.94 o
   4  -8   4     2855.56     2227.99      136.90 o
   5  -8   4      559.55      580.06       75.19 o
   6  -8   4      248.04      135.98       69.20 o
   7  -8   4      506.81      649.20       76.22 o
   8  -8   4       13.56        0.69       19.09 o
   9  -8   4      326.58      359.84       61.60 o
  10  -8   4       75.15       41.88       61.43 o
 -11  -7   4       -9.04       16.12       13.40 o
 -10  -7   4      292.80      329.06       92.73 o
  -9  -7   4      593.34      572.12      101.20 o
  -8  -7   4       39.43       24.10       42.29 o
  -7  -7   4     1099.13      956.65      108.58 o
  -6  -7   4       35.30       44.82       30.58 o
  -5  -7   4      116.02      136.54       96.84 o
  -4  -7   4     2096.56     1820.98      129.87 o
  -3  -7   4      627.54      612.78       61.07 o
  -2  -7   4      506.44      422.19       47.51 o
  -1  -7   4      193.42      198.41       43.07 o
   0  -7   4     9089.88     7684.83      316.72 o
   1  -7   4      318.85      324.18       59.60 o
   2  -7   4     8222.03     7279.95      284.21 o
   3  -7   4       90.78       78.77       75.31 o
   4  -7   4     2520.70     2130.43      112.10 o
   5  -7   4       27.69       22.43       18.41 o
   6  -7   4      379.88      347.05       71.87 o
   7  -7   4      900.36      818.31      105.42 o
   8  -7   4       27.12       45.31       34.84 o
   9  -7   4      123.55      156.81      121.09 o
  10  -7   4      242.39      264.41       59.55 o
  11  -7   4       64.98       53.79       84.03 o
 -11  -6   4      124.30      118.61      209.90 o
 -10  -6   4      -13.94       22.63       19.65 o
  -9  -6   4      105.22       85.97       67.24 o
  -8  -6   4      241.32      238.74       51.53 o
  -7  -6   4      164.48      205.95       75.73 o
  -6  -6   4      281.50      213.59       61.19 o
  -5  -6   4     2919.97     2573.63      221.14 o
  -4  -6   4      243.83      214.79       48.95 o
  -3  -6   4     3122.25     3056.05      103.74 o
  -2  -6   4      946.96      852.14       63.24 o
  -1  -6   4      110.74      174.71       76.88 o
   0  -6   4    30034.44    28400.31      741.90 o
   1  -6   4       44.36       24.37       27.35 o
   2  -6   4     3570.86     3379.01      136.80 o
   3  -6   4     3110.38     2698.03      137.61 o
   4  -6   4       -6.97        1.29       10.19 o
   5  -6   4     1795.33     1604.53      110.72 o
   6  -6   4     6793.87     5451.10      275.73 o
   7  -6   4     1900.37     1516.37      147.75 o
   8  -6   4      211.15      197.37       78.20 o
   9  -6   4      235.80      234.10       60.27 o
  10  -6   4       39.55       47.61       33.16 o
  11  -6   4      135.98        3.78       80.00 o
 -12  -5   4       90.78      142.95      188.53 o
 -11  -5   4       21.09        6.13       25.54 o
 -10  -5   4      520.56      564.04      106.44 o
  -9  -5   4      180.05      216.04       61.63 o
  -8  -5   4      307.62      290.15       53.49 o
  -7  -5   4     2558.11     2052.40      156.21 o
  -6  -5   4       16.82       15.46       14.52 o
  -5  -5   4     2514.17     2262.59      126.10 o
  -4  -5   4     1349.75     1213.77       83.18 o
  -3  -5   4      102.89      105.09       75.24 o
  -2  -5   4    13164.55    13052.45      304.55 o
  -1  -5   4     1227.53     1284.44       66.70 o
   0  -5   4     1029.50     1120.23       66.41 o
   1  -5   4      118.46      201.18       89.07 o
   2  -5   4     2744.25     2860.41       96.16 o
   3  -5   4     1402.17     1520.52       69.84 o
   4  -5   4     9504.98     8625.64      268.00 o
   5  -5   4       13.56       11.26       10.40 o
   6  -5   4      307.15      227.34       66.02 o
   7  -5   4      387.01      345.46       74.84 o
   8  -5   4       24.97        0.48       27.34 o
   9  -5   4     2058.14     1597.66      136.43 o
  10  -5   4      118.84      151.95       92.43 o
  11  -5   4       46.33       50.89       51.90 o
  12  -5   4      200.18      202.58       68.93 o
 -12  -4   4       83.24      113.29      113.03 o
 -11  -4   4       -3.77        9.97        5.71 o
 -10  -4   4      172.77      247.46       49.90 o
  -9  -4   4      446.73      563.12       88.37 o
  -8  -4   4       12.56       19.17       13.33 o
  -7  -4   4      263.17      250.62       47.22 o
  -6  -4   4      270.45      312.62       57.12 o
  -5  -4   4      287.53      290.13       68.52 o
  -4  -4   4        4.09        2.34        3.67 o
  -3  -4   4     7660.46     7467.39      189.53 o
  -2  -4   4      262.38      251.16       52.08 o
  -1  -4   4     1645.96     1633.52       68.11 o
   0  -4   4     7575.09     8137.51      168.65 o
   1  -4   4      207.74      261.66       36.14 o
   2  -4   4    15094.06    15130.89      354.23 o
   3  -4   4       -1.08        3.77        1.99 o
   4  -4   4     1780.27     1405.84       89.59 o
   5  -4   4     5161.93     4789.76      176.28 o
   6  -4   4       65.00       80.30       52.24 o
   7  -4   4     3792.35     3059.30      179.40 o
   8  -4   4      149.16       78.79      125.61 o
   9  -4   4        4.09        2.21        4.68 o
  10  -4   4      194.79      113.82       86.99 o
  11  -4   4       85.63       80.10       93.52 o
  12  -4   4       42.19       20.94       55.36 o
 -12  -3   4       25.01        0.07       30.82 o
 -11  -3   4      -10.04        1.14       10.04 o
 -10  -3   4      222.78      383.67       54.30 o
  -9  -3   4       36.81       26.17       44.97 o
  -8  -3   4      928.63      838.97       86.70 o
  -7  -3   4      866.85      738.22       76.62 o
  -6  -3   4       59.51       26.72       49.28 o
  -5  -3   4     5266.65     4345.80      201.45 o
  -4  -3   4       40.93       29.91       28.60 o
  -3  -3   4     8597.57     8635.82      189.02 o
  -2  -3   4     3030.61     3282.64       95.14 o
  -1  -3   4       35.66       82.76       17.91 o
   0  -3   4    16388.87    17203.55      339.70 o
   1  -3   4      120.32      151.86       79.20 o
   2  -3   4     1007.98     1178.35       61.80 o
   3  -3   4     1621.63     1591.15       67.14 o
   4  -3   4      340.26      337.67       46.90 o
   5  -3   4     1995.62     2060.57      117.28 o
   6  -3   4     2122.68     2010.47      110.19 o
   7  -3   4      396.51      470.32       63.45 o
   8  -3   4      105.97       32.28       93.31 o
   9  -3   4     1305.01     1005.40      100.17 o
  10  -3   4       40.18       40.23       42.69 o
  11  -3   4      419.11      341.09       89.78 o
  12  -3   4      214.96      216.35       60.75 o
  13  -3   4       45.95        1.44       53.37 o
 -12  -2   4       61.77      120.19       58.10 o
 -11  -2   4       23.35        6.55       17.22 o
 -10  -2   4      348.42      451.68       49.90 o
  -9  -2   4       81.58      115.60       71.97 o
  -8  -2   4      239.82      163.79       67.27 o
  -7  -2   4     1755.05     1428.37       98.81 o
  -6  -2   4       12.43        4.14        7.63 o
  -5  -2   4      905.82      793.03       72.28 o
  -4  -2   4     1465.41     1358.65       80.80 o
  -3  -2   4     1092.05     1052.08       74.00 o
  -2  -2   4      671.73      717.79       39.29 o
  -1  -2   4     9573.96    10634.44      233.11 o
   0  -2   4     1264.87     1278.99       74.51 o
   1  -2   4     1933.09     2229.74       66.02 o
   2  -2   4     8394.79     9904.95      184.43 o
   3  -2   4        7.53       28.15        4.77 o
   4  -2   4     8231.57     8470.31      242.40 o
   5  -2   4     1007.48      977.81       59.21 o
   6  -2   4     3831.02     3416.91      158.76 o
   7  -2   4     5391.96     4856.74      213.16 o
   8  -2   4       99.44      103.29      110.30 o
   9  -2   4     2655.70     2499.33      187.10 o
  10  -2   4      350.76      215.31       74.39 o
  11  -2   4       53.49       42.23       60.67 o
  12  -2   4      347.29      277.91       75.60 o
  13  -2   4       13.35       27.28       21.06 o
 -12  -1   4       -1.26        1.12        2.63 o
 -11  -1   4        9.79       10.13       10.03 o
 -10  -1   4       -0.22        0.11        1.41 o
  -9  -1   4       32.50       27.47       24.33 o
  -8  -1   4      632.81      688.01       63.76 o
  -7  -1   4      268.44      277.02       43.23 o
  -6  -1   4     5617.71     4765.33      194.43 o
  -5  -1   4     3078.93     2763.82      126.20 o
  -4  -1   4       98.88      102.17       51.15 o
  -3  -1   4     4713.44     4107.74      144.07 o
  -2  -1   4     7255.74     7257.93      194.67 o
  -1  -1   4     6304.91     6789.30      177.61 o
   0  -1   4      264.58      383.19       39.40 o
   1  -1   4      446.99      566.82       41.45 o
   2  -1   4    29805.04    33662.46     1030.45 o
   3  -1   4       21.40       16.79       16.39 o
   4  -1   4     3494.02     3047.42      160.08 o
   5  -1   4     5828.79     5862.33      224.06 o
   6  -1   4     1866.19     1616.12      101.67 o
   7  -1   4     1152.02     1078.55      106.70 o
   8  -1   4      319.12      275.75       72.84 o
   9  -1   4       35.56       34.18       37.71 o
  10  -1   4       14.69        0.38       16.51 o
  11  -1   4      390.74      382.80       73.46 o
  12  -1   4       26.12        4.46       27.67 o
  13  -1   4      165.31       80.30       62.31 o
 -12   0   4      -21.85       53.81       30.30 o
 -11   0   4       48.21       74.75       42.76 o
 -10   0   4      162.94      279.76       44.35 o
  -9   0   4       31.21       37.74       21.95 o
  -8   0   4     1269.50     1151.42       86.16 o
  -7   0   4      418.48      434.87       43.86 o
  -6   0   4     1957.95     1634.27       93.49 o
  -5   0   4     4183.34     3705.30      121.65 o
  -4   0   4        8.29        4.88        3.97 o
  -3   0   4     1478.07     1195.67       77.90 o
  -2   0   4       81.61       97.87       57.70 o
  -1   0   4      349.55      362.04       45.30 o
   0   0   4    28996.83    28173.09      715.98 o
   1   0   4     4651.41     5420.38      139.68 o
   2   0   4     2268.48     2451.77      109.99 o
   3   0   4      178.79      226.97       31.89 o
   4   0   4    18327.68    18929.26      471.00 o
   5   0   4      361.91      413.60       62.74 o
   6   0   4     1703.17     1833.56      101.95 o
   7   0   4      348.35      474.59       61.61 o
   8   0   4     2186.82     1962.05      138.10 o
   9   0   4     2278.72     2393.56      142.28 o
  10   0   4      -24.36        2.30       21.63 o
  11   0   4      940.43      874.49       85.61 o
  12   0   4      130.33      106.34      117.69 o
  13   0   4       16.07       60.91       38.21 o
 -11   1   4       24.97       40.14       18.82 o
 -10   1   4      136.68      313.72       80.18 o
  -9   1   4        6.78       23.85        6.17 o
  -8   1   4        3.20        7.94        3.56 o
  -7   1   4       42.00       45.56       25.55 o
  -6   1   4      196.25      195.33       44.05 o
  -5   1   4      477.45      571.23       39.76 o
  -4   1   4      511.20      558.93       42.75 o
  -3   1   4     3508.09     3389.85      117.67 o
  -2   1   4     2154.57     2070.75       60.77 o
  -1   1   4    11245.46    11684.29      280.46 o
   0   1   4     4659.45     5651.24      138.17 o
   1   1   4     2132.47     2183.16       79.61 o
   2   1   4    37285.40    40034.89      975.32 o
   3   1   4      309.88      514.58       41.19 o
   4   1   4    17323.36    18688.94      452.17 o
   5   1   4      128.32      156.30      116.41 o
   6   1   4      375.67      567.85       49.14 o
   7   1   4     5154.65     4998.95      189.63 o
   8   1   4     2335.88     2053.30      131.30 o
   9   1   4     1420.06     1479.44      118.41 o
  10   1   4      140.37      139.65      114.13 o
  11   1   4       27.72       13.08       19.31 o
  12   1   4       94.92       42.69       92.54 o
  13   1   4       62.68       98.78       89.58 o
  14   1   4       28.12       12.15       37.51 o
 -11   2   4       25.01       52.45       21.15 o
 -10   2   4        5.27        5.29        5.35 o
  -9   2   4       13.56       19.06       15.17 o
  -8   2   4      549.00      634.58       48.34 o
  -7   2   4       18.27       24.61        9.97 o
  -6   2   4     2805.68     2593.24      120.29 o
  -5   2   4     3028.45     2538.05      119.31 o
  -4   2   4     1732.27     1865.79       70.76 o
  -3   2   4     9322.22     9540.18      298.79 o
  -2   2   4      476.30      475.04       38.89 o
  -1   2   4     3054.07     3297.44      120.67 o
   0   2   4    12209.74    12594.27      296.10 o
   1   2   4      841.49     1054.94       55.78 o
   2   2   4    11051.35    11381.99      264.93 o
   3   2   4      479.38      509.28       38.42 o
   4   2   4     1496.90     1775.14       67.39 o
   5   2   4      318.21      333.07       45.65 o
   6   2   4     7390.08     7900.96      221.25 o
   7   2   4      929.88     1061.15       81.07 o
   8   2   4     2347.68     2241.02      137.46 o
   9   2   4      187.43      143.54       66.40 o
  10   2   4       47.96        6.63       49.75 o
  11   2   4     1492.13     1371.95      127.89 o
  12   2   4      205.41      210.70       80.09 o
  13   2   4      266.68      287.21       71.66 o
  14   2   4      170.76      228.45       77.03 o
 -11   3   4       67.50      105.28      105.76 o
 -10   3   4      106.07      103.70      160.47 o
  -9   3   4        5.17        2.30        4.01 o
  -8   3   4     1970.11     1608.42      120.84 o
  -7   3   4      659.50      671.26       77.94 o
  -6   3   4       -6.46        4.40        7.47 o
  -5   3   4     1865.72     1730.35       92.67 o
  -4   3   4      316.62      381.57       42.04 o
  -3   3   4      138.19      147.22       86.93 o
  -2   3   4      505.68      510.68       35.57 o
  -1   3   4     3539.48     3878.21      106.25 o
   0   3   4     3981.19     3718.18      134.74 o
   1   3   4    12312.70    14894.58      294.75 o
   2   3   4     1617.69     1562.80       69.52 o
   3   3   4      362.36      333.66       41.89 o
   4   3   4    22614.22    25100.59      574.62 o
   5   3   4       10.55        6.93        6.43 o
   6   3   4    13124.81    13707.57      382.89 o
   7   3   4     1334.68     1321.62       78.79 o
   8   3   4     1577.76     1853.57      111.73 o
   9   3   4     3639.42     3693.29      196.43 o
  10   3   4       52.48       34.56       44.44 o
  11   3   4      923.85      874.86       97.65 o
  12   3   4       70.56       54.27       90.84 o
  13   3   4       50.98        1.30       46.68 o
  14   3   4       46.96       88.76       57.79 o
 -11   4   4        6.03        4.64       12.70 o
 -10   4   4       45.50      130.32       61.67 o
  -9   4   4      185.32      125.80       93.28 o
  -8   4   4        6.89       15.75        9.35 o
  -7   4   4       39.17       41.40       26.95 o
  -6   4   4     1572.99     1348.59      123.41 o
  -5   4   4      312.49      324.29       60.69 o
  -4   4   4      200.64      184.62       41.83 o
  -3   4   4     2236.19     2446.76      116.36 o
  -2   4   4      290.79      252.51       51.47 o
  -1   4   4    13682.28    14768.72      303.07 o
   0   4   4     1118.97     1159.75       56.17 o
   1   4   4     3302.17     3926.50      105.10 o
   2   4   4     4532.39     5006.19      139.30 o
   3   4   4      769.17     1025.04       46.83 o
   4   4   4     2987.77     4132.24      105.70 o
   5   4   4       39.93       35.64       31.17 o
   6   4   4      236.55      184.14       40.83 o
   7   4   4      687.05      773.50       76.06 o
   8   4   4      651.90      767.78       69.49 o
   9   4   4      190.09      190.14       57.64 o
  10   4   4       -9.04        5.25       10.60 o
  11   4   4      122.80      134.52       92.15 o
  12   4   4       10.30       38.75       17.18 o
  13   4   4      344.28      403.79       79.49 o
  14   4   4      189.47      116.34      137.44 o
 -10   5   4       95.22       96.27       62.20 o
  -9   5   4       96.13      130.77      135.12 o
  -8   5   4     1030.88      821.51      109.85 o
  -7   5   4      986.28      748.06      100.16 o
  -6   5   4     2067.49     1709.49      150.36 o
  -5   5   4      733.01      667.48      114.47 o
  -4   5   4      731.05      678.17       86.96 o
  -3   5   4     4512.80     4320.11      204.66 o
  -2   5   4      871.12      525.90       74.65 o
  -1   5   4      562.00      638.17       51.58 o
   0   5   4     4449.27     4022.12      146.32 o
   1   5   4      896.98     1010.01       52.17 o
   2   5   4     2609.59     2631.16       97.75 o
   3   5   4     7742.60     9127.90      250.88 o
   4   5   4     4251.14     3918.21      143.71 o
   5   5   4       38.67       53.06       25.27 o
   6   5   4     4005.04     4693.72      148.36 o
   7   5   4      253.88      298.66       46.88 o
   8   5   4      786.19      862.74       86.15 o
   9   5   4     1157.89     1123.84      106.23 o
  10   5   4      966.54     1095.28       69.67 o
  11   5   4     1142.68      986.10      108.16 o
  12   5   4       31.39       24.54       21.56 o
  13   5   4       79.10      144.58      119.31 o
  14   5   4      289.29      231.47      109.29 o
 -10   6   4      205.81      259.26       69.44 o
  -9   6   4       -3.01        1.20       16.75 o
  -8   6   4       20.19       22.46       23.04 o
  -7   6   4       21.40        3.02       23.92 o
  -6   6   4     1992.23     1655.08      187.68 o
  -5   6   4      102.46      129.96      169.74 o
  -4   6   4     2157.89     2012.21      139.21 o
  -3   6   4       -3.26       15.54        5.73 o
  -2   6   4      247.35       18.22       58.65 o
  -1   6   4     4452.50     4321.63      130.30 o
   0   6   4      188.34      185.56       45.99 o
   1   6   4    11271.27    12703.17      322.86 o
   2   6   4     1901.20     2468.79       94.86 o
   3   6   4      870.12      996.20       61.15 o
   4   6   4     4067.57     5102.86      151.65 o
   5   6   4      100.70      121.76       74.52 o
   6   6   4    10042.37    11064.56      281.10 o
   7   6   4      267.94      262.37       59.35 o
   8   6   4      201.60      275.93       60.71 o
   9   6   4     2254.52     1974.95      231.75 o
  10   6   4      613.73      735.54       75.46 o
  11   6   4      359.10      323.69       63.19 o
  12   6   4      129.58      130.70      206.13 o
  13   6   4      -12.43       15.66       18.30 o
  14   6   4       35.78       46.34       71.29 o
 -10   7   4       -0.75        3.79        4.51 o
  -9   7   4      180.80      137.15       87.83 o
  -8   7   4      128.07      143.25      151.40 o
  -7   7   4      548.06      495.08      121.34 o
  -6   7   4     1971.13     1383.70      196.34 o
  -5   7   4      365.00      332.18       96.84 o
  -4   7   4      779.86      644.55      110.65 o
  -3   7   4      801.06      692.61       97.07 o
  -2   7   4       67.05       23.99       72.23 o
  -1   7   4     4137.60     3938.35      149.51 o
   0   7   4      305.64      257.73       39.48 o
   1   7   4     1066.74     1142.79       60.75 o
   2   7   4     2972.20     2851.51      116.24 o
   3   7   4     1230.72     1430.26       77.29 o
   4   7   4     4329.23     4869.93      162.80 o
   5   7   4      412.83      414.19       59.54 o
   6   7   4      704.38      650.21       77.72 o
   7   7   4        7.53       23.24        8.05 o
   8   7   4     2179.06     2183.55      201.64 o
   9   7   4      209.93      218.30       98.04 o
  10   7   4     1565.96     1143.14      212.11 o
  11   7   4      974.83      809.95      178.85 o
  12   7   4      -44.07        0.48       68.49 o
  13   7   4      434.68      399.46      134.09 o
  -9   8   4       -8.29        7.89       12.02 o
  -8   8   4      243.33      279.28      104.39 o
  -7   8   4       10.55       13.90       18.70 o
  -6   8   4      412.08      388.25      107.86 o
  -5   8   4        5.12       10.80       11.78 o
  -4   8   4       93.11       63.74      121.38 o
  -3   8   4     1922.54     1609.43      152.22 o
  -2   8   4      556.47      544.85       71.00 o
  -1   8   4        7.72       21.53        9.10 o
   0   8   4      399.70       59.84       49.37 o
   1   8   4     2607.84     2418.96      111.66 o
   2   8   4      540.30      490.80       62.29 o
   3   8   4     5017.54     5439.13      194.34 o
   4   8   4     1830.88     1858.00      108.03 o
   5   8   4      285.77      254.92       46.04 o
   6   8   4     5716.40     6376.38      209.14 o
   7   8   4       57.25       70.72       94.04 o
   8   8   4     4397.66     4061.33      309.35 o
   9   8   4      312.89      300.62      101.96 o
  10   8   4        4.52        0.15       10.79 o
  11   8   4     1287.47     1098.33      173.19 o
  12   8   4       52.36       46.30       92.48 o
  13   8   4       71.57      127.33      121.28 o
  -9   9   4       -2.51       10.40        9.22 o
  -8   9   4       -3.01        9.41       16.79 o
  -7   9   4       74.96       23.88      161.47 o
  -6   9   4       25.11       77.29       53.40 o
  -5   9   4       34.65        4.11       36.22 o
  -4   9   4     2357.37     1922.89      205.86 o
  -3   9   4      216.46      216.32       80.62 o
  -2   9   4     1009.48      929.07       93.35 o
  -1   9   4     3754.87     3371.09      142.81 o
   0   9   4      418.22      334.17       54.74 o
   1   9   4     3722.29     3602.17      173.15 o
   2   9   4     1106.16     1023.76       75.76 o
   3   9   4     1135.54     1093.06       86.36 o
   4   9   4     4533.14     4875.06      200.24 o
   5   9   4      470.84      557.69       60.72 o
   6   9   4     3353.90     3478.02      148.64 o
   7   9   4       42.56       15.78       69.98 o
   8   9   4      189.09      195.97       93.51 o
   9   9   4      297.57      342.07       76.66 o
  10   9   4     2069.19     1464.87      305.53 o
  11   9   4       80.36      114.88      192.51 o
  12   9   4      206.79      201.78      102.98 o
  13   9   4      258.77      234.01      115.27 o
  -8  10   4       45.20       68.52       77.26 o
  -7  10   4       11.68       14.02       25.73 o
  -6  10   4      662.95      513.36      170.90 o
  -5  10   4       97.56       80.79      105.33 o
  -4  10   4      133.79       73.50      160.53 o
  -3  10   4       82.11       78.04       94.89 o
  -2  10   4      267.94      280.59       96.42 o
  -1  10   4     1601.62     1493.63      102.00 o
   0  10   4      417.78      423.12       56.62 o
   1  10   4      185.11      168.18       55.96 o
   2  10   4     3534.70     2926.28      159.43 o
   3  10   4     2601.31     2787.33      145.85 o
   4  10   4      740.04      838.33       73.11 o
   5  10   4     2570.92     2567.93      139.29 o
   6  10   4     1753.49     1675.31      126.12 o
   7  10   4      240.32      231.66       87.74 o
   8  10   4     6686.33     5704.95      430.85 o
   9  10   4       36.91       16.05       61.73 o
  10  10   4      531.36      626.81      114.20 o
  11  10   4      214.45      246.15      105.01 o
  12  10   4       58.01       33.74      115.30 o
  13  10   4      451.63      391.76      159.84 o
  -7  11   4        4.02        3.61       25.38 o
  -6  11   4       21.85       37.49       39.00 o
  -5  11   4      -14.69        6.50       26.01 o
  -4  11   4      117.82      115.86      105.09 o
  -3  11   4      295.56      314.49       80.04 o
  -2  11   4      719.95      483.74      116.30 o
  -1  11   4      169.88      176.48       55.95 o
   0  11   4      484.97      478.64       65.73 o
   1  11   4     6740.19     5825.15      315.08 o
   2  11   4     1117.21      993.44      114.46 o
   3  11   4       30.13       10.20       22.93 o
   4  11   4     1139.81     1187.37       84.06 o
   5  11   4      132.34      149.30      165.33 o
   6  11   4     2388.71     2311.59      162.30 o
   7  11   4      369.14      504.43      107.57 o
   8  11   4     2716.19     2261.68      241.20 o
   9  11   4      -14.69       12.48       45.60 o
  10  11   4       -3.77        8.33        8.65 o
  11  11   4      290.29      246.91      134.75 o
  12  11   4       31.64       58.69       76.43 o
  -6  12   4      305.86      186.24      130.70 o
  -5  12   4      -14.77       19.07       23.35 o
  -4  12   4      734.06      550.60      136.21 o
  -3  12   4      161.72      173.74       75.67 o
  -2  12   4      192.86      158.53       46.97 o
  -1  12   4     1139.71     1012.28      111.29 o
   0  12   4       48.59       52.18       43.55 o
   1  12   4      711.41      603.20       91.05 o
   2  12   4      366.77      214.65       58.60 o
   3  12   4      439.95      485.78       63.59 o
   4  12   4     4297.39     4641.50      260.65 o
   5  12   4      436.19      620.13       79.16 o
   6  12   4      153.98      171.06       91.57 o
   7  12   4      175.91      193.87       96.84 o
   8  12   4      285.14      327.52       93.00 o
   9  12   4      184.19      166.10       88.77 o
  10  12   4     2285.65     1534.70      258.13 o
  11  12   4       -7.53        0.02        9.86 o
  12  12   4      197.38      203.27      135.18 o
  -5  13   4       77.44        0.98      109.88 o
  -4  13   4       27.72       30.53       48.38 o
  -3  13   4       20.79       24.46       32.42 o
  -2  13   4      144.45      207.72      102.45 o
  -1  13   4        2.64        1.48        7.28 o
   0  13   4      281.38      219.03       57.66 o
   1  13   4       -3.52        2.27        5.43 o
   2  13   4       47.96       12.91       43.10 o
   3  13   4     1319.11     1313.94       96.90 o
   4  13   4       27.62       27.74       27.44 o
   5  13   4     1098.88     1249.83      102.73 o
   6  13   4      659.68      746.32       78.38 o
   7  13   4      137.86      124.34      247.38 o
   8  13   4     1666.40     1416.96      205.28 o
   9  13   4       14.69        0.02       33.22 o
  10  13   4      864.09      684.29      196.73 o
  11  13   4      161.22      129.40      248.85 o
  -4  14   4      376.37      236.40      119.74 o
  -3  14   4       18.38        3.62       28.77 o
  -2  14   4      436.44      386.50       92.84 o
  -1  14   4       65.73       52.94       64.93 o
   0  14   4      113.43      153.58      113.89 o
   1  14   4      756.74      824.18       84.28 o
   2  14   4      -17.22       17.91       24.79 o
   3  14   4     1648.02     1770.44      165.67 o
   4  14   4      158.20      174.58       66.94 o
   5  14   4       69.06       60.62       91.11 o
   6  14   4      619.00      704.93       82.69 o
   7  14   4      238.43      256.82      113.27 o
   8  14   4      245.21      223.71      102.17 o
   9  14   4       21.47       28.24       69.48 o
  10  14   4       73.45       50.91      173.02 o
  -3  15   4       61.17        0.68       75.59 o
  -2  15   4       73.58       62.38      128.62 o
  -1  15   4      182.56      245.80       80.59 o
   0  15   4       58.95       49.83       42.69 o
   1  15   4      204.26      215.34       68.29 o
   2  15   4       46.46        3.67       59.99 o
   3  15   4      -13.13        8.45       14.03 o
   4  15   4       21.52        0.52       15.81 o
   5  15   4      318.92      413.29       67.95 o
   6  15   4      -44.45        0.31       83.63 o
   7  15   4      156.70      190.18      123.14 o
   8  15   4      300.59      317.89      115.58 o
   9  15   4       -2.64        0.11       13.78 o
  -1  16   4       38.67        0.31       42.46 o
   0  16   4      290.04      337.89      132.04 o
   1  16   4       96.21      111.55       95.19 o
   2  16   4       97.94      121.06       90.50 o
   3  16   4      616.99      749.53       89.24 o
   4  16   4       39.17        1.36       52.99 o
   5  16   4      598.16      512.03      121.25 o
   6  16   4      478.83      529.35      124.07 o
   7  16   4       95.30       64.03      210.02 o
   8  16   4      804.95      701.68      197.82 o
   1  17   4      289.72      331.09       77.04 o
   2  17   4      -58.51        1.48       90.12 o
   3  17   4      229.21      261.16       64.78 o
   4  17   4       43.19        3.17       47.78 o
   5  17   4       42.19       69.51       59.67 o
   6  17   4      285.37      240.01      104.06 o
  -4 -15   5       44.90       42.25       68.05 o
  -3 -15   5      208.87      376.21       62.27 o
  -2 -15   5       19.80        0.11       21.25 o
  -1 -15   5      251.83      337.52       72.94 o
   0 -15   5      140.34      155.14      151.21 o
   1 -15   5       31.14       11.44       40.65 o
   2 -15   5      237.30      311.22       72.70 o
  -6 -14   5      150.17      169.03      351.63 o
  -5 -14   5      232.33      256.64      100.13 o
  -4 -14   5       -4.77        4.21        5.76 o
  -3 -14   5       92.77      142.68      107.92 o
  -2 -14   5       41.54       22.40       43.30 o
  -1 -14   5        0.86        1.04        2.30 o
   0 -14   5      109.56      131.43      139.41 o
   1 -14   5      144.64      143.99      113.96 o
   2 -14   5        4.77        3.97        7.36 o
   3 -14   5       52.48      105.71       97.68 o
   4 -14   5      141.38      184.10      111.90 o
  -7 -13   5        9.79        2.01       10.07 o
  -6 -13   5       91.91       40.14       77.55 o
  -5 -13   5      353.07      345.41       76.57 o
  -4 -13   5       84.19      121.63       71.08 o
  -3 -13   5      242.36      294.71       74.00 o
  -2 -13   5        9.04        0.77       11.36 o
  -1 -13   5      450.07      481.74       69.86 o
   0 -13   5      327.38      422.14       80.54 o
   1 -13   5      961.49     1043.44       91.53 o
   2 -13   5      222.74      270.76       61.76 o
   3 -13   5       -4.02        0.28       10.41 o
   4 -13   5      250.36      299.17       68.28 o
   5 -13   5       11.05        2.90       14.41 o
   6 -13   5      263.92      353.95       70.88 o
  -8 -12   5      229.39      167.38       79.45 o
  -7 -12   5       -3.92        0.54        8.32 o
  -6 -12   5      406.81      403.48       88.03 o
  -5 -12   5       13.94        5.20       13.07 o
  -4 -12   5       -0.57        3.89        1.09 o
  -3 -12   5      361.42      404.54       56.58 o
  -2 -12   5        1.51       14.30        2.93 o
  -1 -12   5      999.58     1163.03      101.37 o
   0 -12   5       70.60       70.72       68.37 o
   1 -12   5      -11.62       11.51       10.22 o
   2 -12   5      343.02      322.32       83.76 o
   3 -12   5      278.74      245.23       59.67 o
   4 -12   5      115.01      142.78      136.91 o
   5 -12   5       16.79       22.05       21.49 o
   6 -12   5       45.20       69.53       56.22 o
   7 -12   5       11.05       17.52        8.96 o
  -9 -11   5      -64.03        2.03      116.10 o
  -8 -11   5      262.16      191.47       80.28 o
  -7 -11   5        9.04        7.95       18.72 o
  -6 -11   5       53.94       15.02       59.63 o
  -5 -11   5      107.92      129.24       94.63 o
  -4 -11   5       51.42       47.44       35.62 o
  -3 -11   5      119.22      201.47       98.15 o
  -2 -11   5       14.21        0.94       11.29 o
  -1 -11   5      464.92      454.99       75.38 o
   0 -11   5       51.87       51.86       52.15 o
   1 -11   5     1449.44     1252.21      119.95 o
   2 -11   5      119.03      129.51      135.60 o
   3 -11   5      405.52      368.82       57.27 o
   4 -11   5      557.69      646.66       87.94 o
   5 -11   5       18.83       23.62       17.51 o
   6 -11   5      720.95      679.85       98.27 o
   7 -11   5        1.72       17.26        2.50 o
   8 -11   5      104.82      134.67       67.26 o
 -10 -10   5       37.67       42.42       93.76 o
  -9 -10   5      197.00      192.98      109.06 o
  -8 -10   5       20.09       32.46       26.33 o
  -7 -10   5       30.38       18.61       26.07 o
  -6 -10   5      567.81      747.10       73.70 o
  -5 -10   5       15.93        8.44       15.10 o
  -4 -10   5     1027.75     1111.85       77.06 o
  -3 -10   5      165.74      165.31       62.65 o
  -2 -10   5       58.33       75.51       53.41 o
  -1 -10   5     4142.55     4151.59      196.49 o
   0 -10   5       14.85        7.07       14.56 o
   1 -10   5     1346.98     1242.37      112.66 o
   2 -10   5     1057.70      926.91      102.20 o
   3 -10   5      143.14      117.39      110.99 o
   4 -10   5     1105.48      935.47      107.42 o
   5 -10   5      139.26      174.38      108.80 o
   6 -10   5       65.86       98.50       63.01 o
   7 -10   5       47.14       63.70       56.56 o
   8 -10   5      127.88      195.29       80.65 o
   9 -10   5       30.70        4.01       29.55 o
 -10  -9   5       33.52       45.04       65.61 o
  -9  -9   5      118.65      144.35      208.06 o
  -8  -9   5      615.94      648.51      121.23 o
  -7  -9   5        4.71        2.31        6.15 o
  -6  -9   5     1094.29     1020.93       88.96 o
  -5  -9   5      408.10      450.06       65.68 o
  -4  -9   5       -2.26        9.87        3.14 o
  -3  -9   5     1613.29     1710.43      103.47 o
  -2  -9   5      517.55      601.98       52.29 o
  -1  -9   5      789.72      868.72       79.23 o
   0  -9   5       46.06       75.43       42.76 o
   1  -9   5      942.98      896.70       88.27 o
   2  -9   5      745.17      671.74       96.01 o
   3  -9   5     2955.06     2685.41      154.48 o
   4  -9   5       70.63      100.07       77.28 o
   5  -9   5      429.03      316.40       56.09 o
   6  -9   5      794.59      786.77       78.27 o
   7  -9   5       54.81       42.75       45.27 o
   8  -9   5      630.87      718.81      104.09 o
   9  -9   5       53.30       78.69       69.93 o
  10  -9   5       12.24        7.71       10.15 o
 -10  -8   5      233.54      205.38      106.76 o
  -9  -8   5       60.64       85.29      112.76 o
  -8  -8   5      122.26      114.47      117.80 o
  -7  -8   5      -15.28        0.43       10.96 o
  -6  -8   5        7.53       23.07        8.74 o
  -5  -8   5       -9.04        0.28        7.11 o
  -4  -8   5     1654.56     1705.16      118.62 o
  -3  -8   5       54.24       40.49       43.88 o
  -2  -8   5      592.70      650.94       59.29 o
  -1  -8   5      830.40      842.96       75.78 o
   0  -8   5       21.74        0.83       16.56 o
   1  -8   5     4037.94     3667.21      157.24 o
   2  -8   5       11.41        0.59       10.61 o
   3  -8   5     1625.72     1410.05       94.07 o
   4  -8   5     2172.46     1991.58      131.66 o
   5  -8   5      431.10      452.57       69.05 o
   6  -8   5     1898.06     1754.85      128.29 o
   7  -8   5       -2.83        0.84        8.47 o
   8  -8   5       87.01       98.52       72.88 o
   9  -8   5       42.00       64.41       43.12 o
  10  -8   5        9.98       43.30       14.13 o
 -11  -7   5        0.00        3.85        4.67 o
 -10  -7   5       24.11        7.93       51.11 o
  -9  -7   5      731.50      609.39      118.30 o
  -8  -7   5      261.30      278.79       53.79 o
  -7  -7   5       43.91       78.37       47.44 o
  -6  -7   5     2123.58     1747.54      135.80 o
  -5  -7   5      366.34      346.97       54.18 o
  -4  -7   5     2837.10     2653.14      139.66 o
  -3  -7   5     1831.76     1898.41       93.07 o
  -2  -7   5      152.82      184.08       55.34 o
  -1  -7   5     3947.54     3889.43      163.50 o
   0  -7   5     1225.37     1151.93       72.21 o
   1  -7   5     2065.03     1652.96      102.45 o
   2  -7   5     2341.21     2053.31      117.31 o
   3  -7   5      211.69      204.98       49.72 o
   4  -7   5     1021.73      990.46       93.91 o
   5  -7   5      551.26      496.40       71.55 o
   6  -7   5      670.29      823.64       80.19 o
   7  -7   5       18.46       10.73       17.17 o
   8  -7   5      875.20      808.88       88.46 o
   9  -7   5        2.26        2.60        4.72 o
  10  -7   5      126.75      166.45      103.41 o
  11  -7   5       79.85       64.88       68.66 o
 -11  -6   5       -4.90        6.40        7.98 o
 -10  -6   5       36.54       15.51       50.38 o
  -9  -6   5       24.36       22.37       25.05 o
  -8  -6   5      460.29      453.20       63.72 o
  -7  -6   5       21.52        4.46       18.07 o
  -6  -6   5      515.93      477.83       75.79 o
  -5  -6   5     1592.15     1282.19       98.83 o
  -4  -6   5      119.67      100.29      103.80 o
  -3  -6   5      284.12      293.58       41.74 o
  -2  -6   5     1762.62     1618.47       97.16 o
  -1  -6   5       40.68        6.21       34.15 o
   0  -6   5       41.43       68.37       27.17 o
   1  -6   5      147.09      175.19      108.67 o
   2  -6   5       57.44       38.80       43.85 o
   3  -6   5    10701.29     9504.01      303.81 o
   4  -6   5      461.24      467.68       59.08 o
   5  -6   5      888.20      813.84       79.35 o
   6  -6   5     9137.91     8065.09      346.91 o
   7  -6   5      823.60      895.27       85.59 o
   8  -6   5     2407.51     2166.05      148.54 o
   9  -6   5       70.63      104.07       79.72 o
  10  -6   5       91.72       91.38      117.37 o
  11  -6   5      387.79      415.57       62.50 o
 -11  -5   5       -2.26        3.62        6.99 o
 -10  -5   5       18.58       10.59       12.39 o
  -9  -5   5      162.47      293.81       47.74 o
  -8  -5   5       77.59       77.56       78.38 o
  -7  -5   5      489.42      453.22       61.98 o
  -6  -5   5      576.42      593.70       76.61 o
  -5  -5   5      -11.11        0.40        6.51 o
  -4  -5   5     2840.31     2458.90      105.91 o
  -3  -5   5       26.69       35.36       15.95 o
  -2  -5   5     2250.75     2410.17      117.98 o
  -1  -5   5     2166.63     2233.61       92.76 o
   0  -5   5      244.08      347.74       41.06 o
   1  -5   5    13546.87    12883.12      339.81 o
   2  -5   5      460.86      470.52       48.31 o
   3  -5   5     2241.40     1982.91      111.43 o
   4  -5   5     3144.69     2933.42      133.49 o
   5  -5   5      442.75      393.15       58.86 o
   6  -5   5     1347.63     1272.88      100.17 o
   7  -5   5       25.18       15.79       27.70 o
   8  -5   5       49.29       99.64       54.82 o
   9  -5   5       13.78        0.68       27.56 o
  10  -5   5      284.77      268.74       64.75 o
  11  -5   5       16.39       12.95       13.19 o
  12  -5   5      175.64      203.32       59.40 o
 -11  -4   5       28.33       73.80       36.87 o
 -10  -4   5       28.63       71.56       29.18 o
  -9  -4   5      279.17      315.19       61.03 o
  -8  -4   5      232.53      243.67       52.35 o
  -7  -4   5     1034.09      854.77       89.26 o
  -6  -4   5     3184.90     2505.65      159.90 o
  -5  -4   5        0.00        0.26        1.29 o
  -4  -4   5     2054.27     1826.81       86.95 o
  -3  -4   5     1060.71     1036.66       63.13 o
  -2  -4   5       -5.27        0.81        4.65 o
  -1  -4   5     6611.98     6589.56      215.75 o
   0  -4   5      849.96      766.91       55.40 o
   1  -4   5     1853.23     1778.73       73.70 o
   2  -4   5       33.58       46.69       18.72 o
   3  -4   5     5347.69     5546.51      153.87 o
   4  -4   5      232.03      225.61       41.66 o
   5  -4   5     6228.03     5670.14      212.35 o
   6  -4   5      106.11      137.35       85.22 o
   7  -4   5      826.10      709.56       79.86 o
   8  -4   5     1708.38     1501.25      119.11 o
   9  -4   5       44.99       69.81       53.48 o
  10  -4   5     1291.67     1033.86      108.73 o
  11  -4   5      158.45      177.36       85.54 o
  12  -4   5       63.03      115.71      106.53 o
 -11  -3   5       93.92      156.88      115.74 o
 -10  -3   5       19.84       23.32       14.84 o
  -9  -3   5      207.36      210.31       57.74 o
  -8  -3   5       55.94       74.89       34.40 o
  -7  -3   5      126.06      102.65      117.34 o
  -6  -3   5      151.92      155.54       58.49 o
  -5  -3   5      890.20      895.07       80.88 o
  -4  -3   5     1618.44     1559.76       88.51 o
  -3  -3   5       40.68       63.00       26.23 o
  -2  -3   5     5947.17     5642.37      191.70 o
  -1  -3   5     1553.19     1718.28       61.78 o
   0  -3   5     1674.15     1631.09       71.03 o
   1  -3   5    14729.01    14672.43      358.80 o
   2  -3   5       23.68       15.14       14.80 o
   3  -3   5    17947.99    18674.55      496.21 o
   4  -3   5      108.23      121.88       82.59 o
   5  -3   5     3496.79     3404.79      157.50 o
   6  -3   5     4634.59     4245.21      210.18 o
   7  -3   5      787.00      819.00       78.47 o
   8  -3   5     1585.54     1404.83      126.50 o
   9  -3   5       29.70       39.05       32.71 o
  10  -3   5      -16.32        5.28       13.45 o
  11  -3   5      206.42      191.67      104.04 o
  12  -3   5      139.62      133.81      103.04 o
  13  -3   5       66.73       69.20       71.44 o
 -11  -2   5       42.94        1.70       30.60 o
 -10  -2   5       17.08        3.30       17.82 o
  -9  -2   5      512.49      466.65       61.91 o
  -8  -2   5       -8.48        1.62        5.01 o
  -7  -2   5     2075.32     1610.78      137.29 o
  -6  -2   5     1027.26      819.50       89.17 o
  -5  -2   5       31.94       42.69       25.27 o
  -4  -2   5     3079.98     2554.78      153.47 o
  -3  -2   5     5679.63     4642.41      199.24 o
  -2  -2   5     2265.16     2163.53      114.80 o
  -1  -2   5     1997.88     2257.67       64.37 o
   0  -2   5     1258.95     1483.04       56.85 o
   1  -2   5     6758.02     7468.41      160.75 o
   2  -2   5      139.37      143.47      133.80 o
   3  -2   5      905.02      715.40       64.58 o
   4  -2   5      852.04      829.65       62.19 o
   5  -2   5     4332.00     4140.02      162.49 o
   6  -2   5     1326.39     1325.84       92.93 o
   7  -2   5     2235.63     1746.21      148.19 o
   8  -2   5      396.86      353.15       82.32 o
   9  -2   5     1075.48      881.51      104.54 o
  10  -2   5     1473.85     1376.66      139.95 o
  11  -2   5      172.37      168.29      106.23 o
  12  -2   5      327.17      347.61       60.71 o
  13  -2   5      143.14      194.62      137.28 o
 -11  -1   5      211.19      452.91       47.20 o
 -10  -1   5      -26.22        9.70       24.83 o
  -9  -1   5     1032.09     1081.95       81.85 o
  -8  -1   5       81.36      128.99       60.89 o
  -7  -1   5      121.18       98.53       76.78 o
  -6  -1   5     1035.10      975.08       72.02 o
  -5  -1   5      288.68      284.95       53.90 o
  -4  -1   5     1548.63     1462.06       87.14 o
  -3  -1   5     1459.99     1474.74       74.99 o
  -2  -1   5      163.48      106.73       41.15 o
  -1  -1   5     3193.11     3049.30       89.16 o
   0  -1   5     5802.28     6218.18      183.60 o
   1  -1   5     3142.21     3178.42       82.39 o
   2  -1   5       28.63        8.83       15.59 o
   3  -1   5    14199.84    17167.79      349.51 o
   4  -1   5     1193.00     1180.99       74.04 o
   5  -1   5     5252.64     5735.32      209.20 o
   6  -1   5     1132.73     1033.39      101.66 o
   7  -1   5     1553.40     1608.52      112.77 o
   8  -1   5     4222.06     4136.37      245.54 o
   9  -1   5        0.00        1.70        0.71 o
  10  -1   5      378.68      394.10       65.63 o
  11  -1   5       52.23       32.16       58.59 o
  12  -1   5       15.57        7.10       19.26 o
  13  -1   5       77.34       84.95       93.97 o
 -11   0   5      123.25      190.48      167.66 o
 -10   0   5       46.46        6.68       47.16 o
  -9   0   5       75.98      133.30       42.18 o
  -8   0   5       20.88       10.25       13.99 o
  -7   0   5      310.38      351.92       50.29 o
  -6   0   5       15.71       17.99       10.42 o
  -5   0   5       57.04       49.37       28.81 o
  -4   0   5     2008.17     1815.92      104.76 o
  -3   0   5        2.01        1.23        1.76 o
  -2   0   5     9405.79     8965.93      265.33 o
  -1   0   5     3313.97     3595.12       96.97 o
   0   0   5     6933.55     7484.55      181.78 o
   1   0   5    22655.90    24050.27      537.68 o
   2   0   5       26.87       13.50       15.96 o
   3   0   5     5364.08     6529.61      154.92 o
   4   0   5        4.77        0.09        2.47 o
   5   0   5        6.53        2.10        4.08 o
   6   0   5     1821.84     1981.99       99.65 o
   7   0   5       75.59       98.52       53.16 o
   8   0   5      600.92      636.35       72.91 o
   9   0   5      130.58      130.24      106.90 o
  10   0   5      403.54      460.73       77.41 o
  11   0   5       71.32       57.90       63.94 o
  12   0   5      571.29      625.20      147.33 o
  13   0   5       30.13        3.40       30.94 o
 -11   1   5       22.60       34.04       40.88 o
 -10   1   5       53.99       47.10       50.20 o
  -9   1   5      432.12      446.64       75.13 o
  -8   1   5       31.64       29.85       30.04 o
  -7   1   5     1974.02     1681.41      120.04 o
  -6   1   5      179.94      206.20       44.99 o
  -5   1   5       36.16       42.70       20.26 o
  -4   1   5     3585.43     3069.17      152.99 o
  -3   1   5      138.36      142.79       81.57 o
  -2   1   5     1455.28     1466.74       59.97 o
  -1   1   5     6994.83     6890.90      188.40 o
   0   1   5       80.11       52.39       48.16 o
   1   1   5    11264.55    11480.93      256.26 o
   2   1   5     4654.18     5177.52      146.98 o
   3   1   5      201.65      193.97       33.00 o
   4   1   5       83.47       79.60       72.95 o
   5   1   5    10477.80    11871.31      292.14 o
   6   1   5      194.87      239.09       41.34 o
   7   1   5     9718.93     8905.17      300.13 o
   8   1   5     1804.77     2028.92       87.94 o
   9   1   5     1294.75     1630.90      108.54 o
  10   1   5     1671.93     1979.76      130.93 o
  11   1   5        3.52        1.25        7.00 o
  12   1   5      520.56      486.27       88.94 o
  13   1   5       68.81       80.32       59.69 o
  14   1   5        6.53        0.87        9.01 o
 -11   2   5       39.17       85.20       49.91 o
 -10   2   5       14.16       10.92       15.43 o
  -9   2   5      114.72      248.25       71.60 o
  -8   2   5      -11.62        0.10       10.13 o
  -7   2   5       88.46       74.84       73.16 o
  -6   2   5       15.93       13.40       11.58 o
  -5   2   5     1082.56     1025.31       82.95 o
  -4   2   5       65.54       82.35       48.95 o
  -3   2   5      682.32      667.61       39.82 o
  -2   2   5     3140.89     2945.97       96.43 o
  -1   2   5      173.02      163.58       36.12 o
   0   2   5     9986.37    10404.90      246.56 o
   1   2   5     5766.12     6936.75      158.64 o
   2   2   5     2796.93     2901.72      103.42 o
   3   2   5     9489.66    10255.91      250.97 o
   4   2   5       63.03      103.28       36.09 o
   5   2   5    17770.25    18826.95      515.97 o
   6   2   5      217.72      232.08       35.01 o
   7   2   5        8.04       10.19        5.53 o
   8   2   5     2413.22     2590.81      135.60 o
   9   2   5      998.44     1124.43       92.44 o
  10   2   5      430.91      485.21       69.34 o
  11   2   5      326.70      343.55       76.82 o
  12   2   5      121.04       36.67      118.59 o
  13   2   5      173.27      136.71       74.59 o
  14   2   5      220.98      170.26       94.62 o
 -11   3   5       -2.26       10.50        4.54 o
 -10   3   5        5.42       12.85        6.91 o
  -9   3   5      116.66      283.28       59.91 o
  -8   3   5      201.39      239.36       54.42 o
  -7   3   5     1387.16     1330.81       96.56 o
  -6   3   5       25.36       41.41       18.98 o
  -5   3   5     1399.47     1612.29       83.55 o
  -4   3   5     1530.80     1168.30      114.05 o
  -3   3   5     1269.50     1453.67       51.62 o
  -2   3   5     7184.48     7034.31      180.27 o
  -1   3   5      137.61      129.71       95.22 o
   0   3   5     1690.26     1766.17       70.88 o
   1   3   5     4281.52     4501.69      125.61 o
   2   3   5      645.62      706.22       48.11 o
   3   3   5     5378.90     5407.89      151.84 o
   4   3   5      936.91      944.90       69.01 o
   5   3   5      309.63      371.70       39.39 o
   6   3   5       56.65       64.80       38.36 o
   7   3   5     6912.11     6436.75      247.72 o
   8   3   5      783.73      883.46       76.28 o
   9   3   5     1317.35     1428.33       87.50 o
  10   3   5      441.96      550.69       61.47 o
  11   3   5       48.97        1.68       57.03 o
  12   3   5     1006.72     1050.61      103.88 o
  13   3   5       11.05       12.39       16.60 o
  14   3   5      394.75      325.02       72.13 o
 -10   4   5       19.29        1.92       20.99 o
  -9   4   5     1371.47     1086.94      174.02 o
  -8   4   5      101.55       86.03      148.80 o
  -7   4   5      852.79      615.26      119.43 o
  -6   4   5       37.67        2.02       42.30 o
  -5   4   5      178.17      133.47       88.85 o
  -4   4   5     3434.51     2884.21      213.56 o
  -3   4   5     5009.51     5148.90      185.23 o
  -2   4   5      103.21      132.01       69.47 o
  -1   4   5      843.25      814.79       64.43 o
   0   4   5     3906.35     3842.23      120.41 o
   1   4   5      509.51      417.22       39.05 o
   2   4   5     7575.91     8875.65      194.16 o
   3   4   5     9676.74    10075.58      242.86 o
   4   4   5      200.39      205.92       32.54 o
   5   4   5    26098.70    27667.76      719.37 o
   6   4   5       10.04       16.18        6.64 o
   7   4   5     6961.23     7062.45      259.65 o
   8   4   5      284.39      282.13       61.64 o
   9   4   5      206.92      196.77       53.78 o
  10   4   5     1625.47     1966.09      130.92 o
  11   4   5       -3.01        2.95        4.14 o
  12   4   5      610.96      605.66       91.68 o
  13   4   5      117.27       79.56      154.78 o
  14   4   5      103.21        4.06      190.46 o
 -10   5   5       11.68       26.82       14.16 o
  -9   5   5      -21.85        6.54       28.84 o
  -8   5   5       83.24      121.55      140.46 o
  -7   5   5      409.44      363.50       94.77 o
  -6   5   5      -12.05        1.77       27.85 o
  -5   5   5     4153.95     3211.11      315.17 o
  -4   5   5      427.00      393.58       80.36 o
  -3   5   5     4439.98     4234.23      184.45 o
  -2   5   5    10557.40     9644.74      342.65 o
  -1   5   5       48.64       51.40       28.63 o
   0   5   5     8265.47     8451.23      248.16 o
   1   5   5       42.19        3.68       22.70 o
   2   5   5      886.69      945.57       60.28 o
   3   5   5    38771.25    37074.35     1106.84 o
   4   5   5       -2.51        6.56        2.27 o
   5   5   5     6358.75     7033.63      186.80 o
   6   5   5       20.34       40.10       12.09 o
   7   5   5        6.28        9.28        4.47 o
   8   5   5     1770.06     1947.12      128.45 o
   9   5   5     9653.39     8950.39      366.79 o
  10   5   5      678.01      698.58       72.63 o
  11   5   5     1036.86     1075.24       97.48 o
  12   5   5      301.84      307.78       67.76 o
  13   5   5      -18.46        5.87       32.67 o
  14   5   5      536.01      405.01      159.90 o
 -10   6   5      197.00      120.66      106.56 o
  -9   6   5      194.36      133.76      128.57 o
  -8   6   5        7.16        7.22       10.33 o
  -7   6   5     1718.01     1138.74      201.47 o
  -6   6   5       24.86        5.87       37.01 o
  -5   6   5     1084.44      931.33      141.68 o
  -4   6   5      558.68      582.04       80.81 o
  -3   6   5      445.23      361.51       72.42 o
  -2   6   5     5591.84     4856.12      227.80 o
  -1   6   5     1722.40     1800.19      102.59 o
   0   6   5        4.02        1.81        1.62 o
   1   6   5     4845.03     4308.25      133.23 o
   2   6   5     2862.72     3388.24      108.91 o
   3   6   5      467.33      472.91       57.92 o
   4   6   5     2983.55     3551.13      154.19 o
   5   6   5     4228.29     4049.11      146.60 o
   6   6   5      227.51      181.47       50.16 o
   7   6   5     5304.57     5547.10      210.45 o
   8   6   5        8.04        5.82        5.85 o
   9   6   5     6457.39     6423.14      259.86 o
  10   6   5      935.91      917.14       98.45 o
  11   6   5      102.46      115.35       98.30 o
  12   6   5     1588.81     1119.42      165.53 o
  13   6   5       99.44       93.06      156.45 o
  14   6   5      259.90      176.10      120.83 o
  -9   7   5      152.18      180.15      126.15 o
  -8   7   5        0.00        2.72        2.25 o
  -7   7   5      126.19      282.88      144.99 o
  -6   7   5       75.33      126.01      139.72 o
  -5   7   5       21.85        9.92       35.12 o
  -4   7   5       -4.22       18.97        6.32 o
  -3   7   5     1921.29     1709.91      127.93 o
  -2   7   5       76.59       92.48      100.19 o
  -1   7   5      812.32      702.20       69.11 o
   0   7   5     4866.37     5724.88      169.35 o
   1   7   5      278.74      252.18       47.82 o
   2   7   5     5519.27     6005.23      171.92 o
   3   7   5     1999.63     1954.87       86.94 o
   4   7   5      739.54      813.88       62.79 o
   5   7   5     7248.95     7576.39      225.45 o
   6   7   5      324.69      359.81       55.77 o
   7   7   5     6949.88     7032.46      262.70 o
   8   7   5      264.42      335.79       56.59 o
   9   7   5        8.74       13.40        5.33 o
  10   7   5     1372.10     1033.52      218.69 o
  11   7   5      502.33      505.73       79.27 o
  12   7   5       53.11       63.18       88.51 o
  13   7   5       -9.79        4.60       26.71 o
  14   7   5      116.02       91.49      162.13 o
  -9   8   5       19.21        7.63       42.27 o
  -8   8   5      224.12      177.80      101.09 o
  -7   8   5      822.65      585.65      181.83 o
  -6   8   5       21.85       24.04       33.54 o
  -5   8   5     1666.40     1342.79      118.76 o
  -4   8   5      590.93      559.12      125.76 o
  -3   8   5      312.64      283.16       59.55 o
  -2   8   5      907.53      939.59      105.94 o
  -1   8   5      113.00       69.83      107.23 o
   0   8   5     5404.51     4956.64      178.60 o
   1   8   5      386.97      164.20       53.89 o
   2   8   5      558.98      549.12       56.84 o
   3   8   5     3532.44     3561.67      147.09 o
   4   8   5     1539.34     1597.06       82.40 o
   5   8   5     2386.10     2229.09      125.96 o
   6   8   5      164.23      182.90       50.40 o
   7   8   5     1189.28     1173.39       92.30 o
   8   8   5        2.51       21.03        5.73 o
   9   8   5     2632.95     2386.42      230.32 o
  10   8   5       17.08        0.02       33.00 o
  11   8   5      701.62      535.90      196.47 o
  12   8   5      436.19      401.01      123.43 o
  13   8   5       44.07       24.97       78.58 o
  -8   9   5       70.44       43.63      105.55 o
  -7   9   5      156.32      212.98       82.55 o
  -6   9   5       21.09       10.77       27.26 o
  -5   9   5       10.85       17.54       17.98 o
  -4   9   5       18.98        0.36       24.07 o
  -3   9   5      114.51      105.87      134.38 o
  -2   9   5      248.10      229.27       68.85 o
  -1   9   5      324.50      215.54       53.41 o
   0   9   5      289.29      302.47       45.21 o
   1   9   5      192.86       17.86       44.61 o
   2   9   5     4487.94     4352.74      199.92 o
   3   9   5      169.50      119.06       41.12 o
   4   9   5     4111.52     4139.12      193.60 o
   5   9   5     2166.63     2212.33      123.30 o
   6   9   5      397.26      380.61       46.36 o
   7   9   5     2733.90     3011.53      129.37 o
   8   9   5       -0.75        0.37        1.71 o
   9   9   5     1430.23     1175.95      193.16 o
  10   9   5      244.08      248.10      104.27 o
  11   9   5       39.68       52.34      100.66 o
  12   9   5      680.27      513.99      109.56 o
  13   9   5      101.70      105.99      190.56 o
  -8  10   5       51.73       30.43      184.66 o
  -7  10   5        5.65       17.49       19.23 o
  -6  10   5      309.37      248.94      122.82 o
  -5  10   5      255.01      202.45      122.27 o
  -4  10   5       66.29       60.22      113.97 o
  -3  10   5     2188.97     1556.16      173.24 o
  -2  10   5       -0.50        5.93        1.28 o
  -1  10   5      565.76      651.24       63.72 o
   0  10   5     1707.34     1426.84      124.27 o
   1  10   5      786.28      858.37       74.17 o
   2  10   5     1878.60     1701.62      117.28 o
   3  10   5      361.36      285.18       67.71 o
   4  10   5      277.73      341.69       59.57 o
   5  10   5     2353.20     2532.53      129.14 o
   6  10   5     1564.20     1579.32      122.00 o
   7  10   5     2623.15     2880.47      137.84 o
   8  10   5        4.52        4.30        6.38 o
   9  10   5       94.55       77.39      174.38 o
  10  10   5      222.61      170.31      114.75 o
  11  10   5     1447.93     1034.89      214.51 o
  12  10   5       16.07        0.86       39.50 o
  13  10   5       -4.90        7.17       15.48 o
  -7  11   5       63.28       80.08      256.89 o
  -6  11   5       50.22       12.14       83.43 o
  -5  11   5      624.78      496.96      146.93 o
  -4  11   5       50.47       22.30       75.69 o
  -3  11   5     1048.96      886.65      154.23 o
  -2  11   5     1245.53     1079.62      131.94 o
  -1  11   5       27.12       19.88       30.50 o
   0  11   5      273.14      275.93       58.83 o
   1  11   5      339.87       17.98       58.23 o
   2  11   5       96.68      125.08       93.52 o
   3  11   5      558.23      537.14       87.21 o
   4  11   5     1850.72     1876.23      141.97 o
   5  11   5      172.77      151.19       74.42 o
   6  11   5      439.70      410.37       74.08 o
   7  11   5      477.62      574.37       80.90 o
   8  11   5       49.72       26.10       76.06 o
   9  11   5     2686.81     2051.08      217.00 o
  10  11   5       42.19        2.86       76.17 o
  11  11   5      347.54      386.29      101.55 o
  12  11   5      194.36      209.10      107.97 o
  -6  12   5       93.42       59.63      251.01 o
  -5  12   5       -3.77       17.86        9.02 o
  -4  12   5        7.91       14.33       31.93 o
  -3  12   5      392.74      333.32       84.06 o
  -2  12   5       43.95       79.03       46.90 o
  -1  12   5      979.14     1013.28      106.14 o
   0  12   5       44.82       43.52       53.55 o
   1  12   5      351.06      364.74       71.04 o
   2  12   5     2566.11     2714.51      147.98 o
   3  12   5       12.56        0.15       10.37 o
   4  12   5     4373.33     4231.72      215.36 o
   5  12   5      576.06      530.28       58.50 o
   6  12   5       77.09      104.37       92.22 o
   7  12   5     3466.53     3055.18      282.58 o
   8  12   5       42.19       18.59       79.62 o
   9  12   5      394.00      359.63      137.87 o
  10  12   5      -35.78        4.32       62.55 o
  11  12   5      235.04      249.26      144.64 o
  12  12   5       43.69       70.87       80.70 o
  -5  13   5      228.52      147.21      155.28 o
  -4  13   5        3.62        6.42       13.83 o
  -3  13   5      482.39      468.16       83.54 o
  -2  13   5      124.80       87.14      133.55 o
  -1  13   5      310.94      340.37       50.94 o
   0  13   5      869.55      827.88       78.73 o
   1  13   5       49.08       63.08       52.39 o
   2  13   5      383.70      494.83       71.74 o
   3  13   5       69.56       39.06       62.58 o
   4  13   5      153.18      199.30       58.40 o
   5  13   5      523.32      541.00       68.02 o
   6  13   5      699.36      777.71       80.32 o
   7  13   5      117.15       99.33      224.02 o
   8  13   5      416.98      365.18      110.92 o
   9  13   5      534.50      418.42      122.57 o
  10  13   5       -1.51        0.99       13.91 o
  11  13   5      981.61      683.75      164.92 o
  -4  14   5      -29.38        9.40       90.93 o
  -3  14   5       31.34       15.16       64.95 o
  -2  14   5       22.60       28.88       36.58 o
  -1  14   5      160.31      224.24      150.74 o
   0  14   5       -0.65        6.77        0.88 o
   1  14   5      316.19      337.20       52.28 o
   2  14   5      167.24      209.46       53.93 o
   3  14   5       31.86       10.77       29.04 o
   4  14   5      793.42      837.93       92.75 o
   5  14   5       23.60       23.52       22.51 o
   6  14   5      358.34      420.21       58.96 o
   7  14   5      849.78      703.85      143.55 o
   8  14   5       -7.16        4.77       15.37 o
   9  14   5     1365.82     1019.34      233.33 o
  10  14   5        7.16        2.82       16.38 o
  -3  15   5      168.75      167.07      111.77 o
  -2  15   5      105.47       91.64      191.56 o
  -1  15   5      411.63      415.99      104.85 o
   0  15   5        4.14       15.88       11.50 o
   1  15   5       28.41       35.86       27.80 o
   2  15   5      539.65      728.43       88.30 o
   3  15   5       30.64       23.18       46.08 o
   4  15   5      598.66      637.72       96.36 o
   5  15   5       85.88      114.46      123.22 o
   6  15   5       31.26       31.22       53.16 o
   7  15   5      456.90      400.70      170.45 o
   8  15   5      240.32      229.69      126.32 o
   9  15   5       97.94       28.66      153.35 o
  -1  16   5       -8.54        3.31       14.31 o
   0  16   5        4.14        8.94        6.35 o
   1  16   5       45.70       14.98       53.45 o
   2  16   5       29.00       58.58       46.72 o
   3  16   5       82.44       52.56       92.06 o
   4  16   5       65.04       77.45      102.15 o
   5  16   5      -17.43        9.26       26.48 o
   6  16   5     1353.01     1343.65      158.86 o
   7  16   5       42.94       28.51       90.30 o
   8  16   5      497.21      406.60      156.26 o
   1  17   5      242.08      147.96      163.49 o
   2  17   5      -21.09        1.16       20.02 o
   3  17   5      -24.86        5.99       25.14 o
   4  17   5      356.87      375.98       75.27 o
   5  17   5       33.15       41.06      103.01 o
   6  17   5      686.45      550.26      154.55 o
  -3 -15   6       45.80       34.14       67.57 o
  -2 -15   6       19.16       22.70       21.67 o
  -1 -15   6       30.56       24.97       26.32 o
   0 -15   6      229.77      217.56      100.74 o
   1 -15   6       14.56       15.76       24.53 o
  -5 -14   6      191.85       84.48      147.94 o
  -4 -14   6       56.35       57.25       65.64 o
  -3 -14   6       15.07       15.92       13.63 o
  -2 -14   6      327.81      484.27       71.05 o
  -1 -14   6       12.91        1.17       11.29 o
   0 -14   6      258.90      318.79       84.09 o
   1 -14   6       35.91       85.46       70.79 o
   2 -14   6      -21.60       26.00       22.50 o
   3 -14   6      144.89      371.83      134.51 o
   4 -14   6       -0.50        4.37        1.36 o
  -6 -13   6      471.60      389.88      116.81 o
  -5 -13   6       85.50       98.23      134.06 o
  -4 -13   6      100.95      115.77       73.32 o
  -3 -13   6        1.51        2.31        3.68 o
  -2 -13   6      613.87      600.23       82.91 o
  -1 -13   6      -14.85        2.35       12.76 o
   0 -13   6      121.29      184.30      136.63 o
   1 -13   6      710.41      742.71      110.73 o
   2 -13   6      175.78      214.88       73.15 o
   3 -13   6       15.07        0.41       14.38 o
   4 -13   6       43.69       63.02       54.47 o
   5 -13   6      194.11      243.04       62.49 o
  -7 -12   6       59.89        0.28       64.57 o
  -6 -12   6       36.91        0.06       64.45 o
  -5 -12   6      221.18      309.22       57.41 o
  -4 -12   6       70.60       89.20       82.59 o
  -3 -12   6       88.89      142.55       97.13 o
  -2 -12   6      219.98      259.02       56.94 o
  -1 -12   6        3.44        2.32        4.44 o
   0 -12   6     1401.48     1156.22      123.31 o
   1 -12   6        5.27       11.11        9.48 o
   2 -12   6      391.49      344.11       78.35 o
   3 -12   6      832.45      778.70      112.86 o
   4 -12   6       63.28       79.26      100.29 o
   5 -12   6      352.35      633.96       73.44 o
   6 -12   6       30.89        7.43       39.96 o
   7 -12   6       14.06        7.86       12.43 o
  -8 -11   6       54.62       44.11      102.34 o
  -7 -11   6      294.11      226.18       68.84 o
  -6 -11   6       36.46        0.48       68.31 o
  -5 -11   6      462.05      490.50       86.36 o
  -4 -11   6      915.64     1093.98       82.81 o
  -3 -11   6       31.86       51.48       40.73 o
  -2 -11   6     2212.58     1975.39      148.95 o
  -1 -11   6       25.61       25.50       22.16 o
   0 -11   6      551.23      553.69       73.03 o
   1 -11   6      160.46      163.97       95.73 o
   2 -11   6       91.41       90.83      117.76 o
   3 -11   6      184.46      197.25       49.17 o
   4 -11   6      497.85      504.61       83.60 o
   5 -11   6        2.51        4.40        4.81 o
   6 -11   6        6.67        0.74        6.33 o
   7 -11   6      102.46      213.09       67.74 o
   8 -11   6       11.62        1.24       11.67 o
  -9 -10   6      173.65      135.49      147.66 o
  -8 -10   6       16.20        0.21       57.32 o
  -7 -10   6      222.24      161.04       51.08 o
  -6 -10   6       55.56       48.12       52.25 o
  -5 -10   6       18.08       18.43       24.47 o
  -4 -10   6      180.55      225.21       73.25 o
  -3 -10   6      482.79      508.01       71.76 o
  -2 -10   6       76.41       55.72       68.96 o
  -1 -10   6       41.97       60.46       35.65 o
   0 -10   6      566.52      540.65       77.21 o
   1 -10   6       18.58        6.56       22.35 o
   2 -10   6     3177.40     2678.44      180.37 o
   3 -10   6      -10.33        0.31       11.39 o
   4 -10   6      620.11      521.82       85.02 o
   5 -10   6      457.17      526.07       72.03 o
   6 -10   6        5.09        8.88        8.01 o
   7 -10   6      367.63      444.62       57.29 o
   8 -10   6        3.77       10.69        7.72 o
   9 -10   6       63.66       69.64       90.30 o
  -9  -9   6       -1.51        4.67        6.68 o
  -8  -9   6      -14.31       17.12       33.11 o
  -7  -9   6      182.12      178.06       42.92 o
  -6  -9   6       71.00       80.56       70.31 o
  -5  -9   6      831.91      875.84       77.37 o
  -4  -9   6       11.55        0.77       12.04 o
  -3  -9   6      251.62      414.32       51.64 o
  -2  -9   6      665.10      624.80       77.13 o
  -1  -9   6       88.89      118.37       74.76 o
   0  -9   6     4320.44     3417.51      220.05 o
   1  -9   6       80.29       90.51       66.26 o
   2  -9   6     1505.83     1472.34      129.73 o
   3  -9   6     1992.06     1635.35      128.30 o
   4  -9   6       56.50       70.12       66.03 o
   5  -9   6     1181.25      929.54       96.27 o
   6  -9   6      169.88      173.59       55.28 o
   7  -9   6       30.89       36.08       29.41 o
   8  -9   6       21.85        9.25       26.70 o
   9  -9   6       84.56      142.87       65.74 o
  10  -9   6       12.91        7.91       20.64 o
 -10  -8   6       52.73       87.58      106.57 o
  -9  -8   6       48.21       57.77       64.00 o
  -8  -8   6       47.84       78.44       72.76 o
  -7  -8   6      758.94      735.83       85.72 o
  -6  -8   6       19.96       28.18       11.73 o
  -5  -8   6      580.08      580.93       54.92 o
  -4  -8   6      106.22      130.85      122.68 o
  -3  -8   6       17.08       16.13       11.22 o
  -2  -8   6      662.30      774.97       78.29 o
  -1  -8   6      153.04      233.06       55.37 o
   0  -8   6      460.30      515.02       74.17 o
   1  -8   6      157.77      195.85       60.98 o
   2  -8   6     1311.68     1207.39      117.87 o
   3  -8   6      180.99      154.04       49.43 o
   4  -8   6      781.97      622.73       90.22 o
   5  -8   6      118.65       73.52       84.57 o
   6  -8   6      158.96      148.02       75.39 o
   7  -8   6     1075.59     1016.66       93.24 o
   8  -8   6       25.24       30.29       24.79 o
   9  -8   6      725.47      722.22       85.43 o
  10  -8   6       83.81      111.76       69.76 o
 -10  -7   6        1.88        9.64        9.66 o
  -9  -7   6       -1.88       40.70        6.56 o
  -8  -7   6       25.36       22.09       19.14 o
  -7  -7   6       77.78       82.30       67.95 o
  -6  -7   6      658.24      769.27       66.72 o
  -5  -7   6      181.45      224.26       53.80 o
  -4  -7   6      192.10      219.60       47.27 o
  -3  -7   6     2750.72     2593.94      129.82 o
  -2  -7   6        2.37        5.67        4.00 o
  -1  -7   6     1214.40     1413.29       90.26 o
   0  -7   6     6150.32     4953.49      258.14 o
   1  -7   6       16.79        5.66       10.50 o
   2  -7   6     9582.57     8008.78      257.20 o
   3  -7   6      115.64      157.36      115.15 o
   4  -7   6      500.60      370.67       76.33 o
   5  -7   6     6207.20     4674.06      232.33 o
   6  -7   6       -0.38        0.08        1.95 o
   7  -7   6      537.51      579.86       68.38 o
   8  -7   6        8.29        0.67       14.41 o
   9  -7   6       14.69        5.91       13.99 o
  10  -7   6      143.14      166.53      116.36 o
  11  -7   6      210.94      292.92       95.12 o
 -10  -6   6      291.55      540.47       78.77 o
  -9  -6   6       14.06        0.40       10.47 o
  -8  -6   6      381.19      457.19       82.83 o
  -7  -6   6      141.88      180.21      153.18 o
  -6  -6   6       21.34       20.45       23.98 o
  -5  -6   6     1479.57     1216.44      112.29 o
  -4  -6   6       10.12       34.94        8.18 o
  -3  -6   6     2516.18     2475.22      143.43 o
  -2  -6   6     1106.52     1140.95      105.12 o
  -1  -6   6       27.12       42.72       19.66 o
   0  -6   6     5236.76     4569.49      184.65 o
   1  -6   6      777.83      702.80       57.25 o
   2  -6   6       -1.32        2.42        1.88 o
   3  -6   6      201.71      175.07       47.75 o
   4  -6   6       98.12       92.11       83.33 o
   5  -6   6      593.83      594.82       70.84 o
   6  -6   6     2616.00     2119.73      143.23 o
   7  -6   6      -14.88        3.54       12.06 o
   8  -6   6      352.38      338.27       57.16 o
   9  -6   6     1168.63      958.96      113.89 o
  10  -6   6       17.14       29.68       21.68 o
  11  -6   6      286.27      411.24       78.30 o
 -11  -5   6       -1.51       32.18        3.65 o
 -10  -5   6      537.39      851.03      102.81 o
  -9  -5   6       -0.50       36.70        1.29 o
  -8  -5   6        1.26       21.30        6.21 o
  -7  -5   6      699.36      579.70       81.97 o
  -6  -5   6      326.45      338.69       62.73 o
  -5  -5   6      512.28      467.40       76.55 o
  -4  -5   6      135.85      131.26      103.95 o
  -3  -5   6       91.66       88.60       88.93 o
  -2  -5   6      888.65      874.88       82.09 o
  -1  -5   6     3329.79     3367.59      165.98 o
   0  -5   6       46.33       56.74       33.50 o
   1  -5   6      869.36     1044.31       61.84 o
   2  -5   6     4814.64     4312.85      161.56 o
   3  -5   6        9.42        9.39        6.65 o
   4  -5   6     6841.90     6221.05      213.42 o
   5  -5   6      802.85      728.74       81.77 o
   6  -5   6     1508.63     1412.54      114.24 o
   7  -5   6     1767.35     1632.07      122.40 o
   8  -5   6      125.92      164.59      173.98 o
   9  -5   6     1054.90      887.87      116.93 o
  10  -5   6      112.79      125.18      129.79 o
  11  -5   6       27.12        4.17       33.00 o
  12  -5   6       51.23       58.64       67.02 o
 -11  -4   6       21.47        8.03       26.97 o
 -10  -4   6       30.13       16.55       27.86 o
  -9  -4   6      -14.06        1.79       12.63 o
  -8  -4   6      287.53      313.34       61.76 o
  -7  -4   6      -21.34        6.32       21.97 o
  -6  -4   6      494.20      446.35       79.05 o
  -5  -4   6     1090.85      952.15      101.24 o
  -4  -4   6      291.29      228.23       52.99 o
  -3  -4   6     4071.09     3559.23      152.82 o
  -2  -4   6     3247.68     2932.06      144.13 o
  -1  -4   6     3460.23     3675.48      117.90 o
   0  -4   6     2709.47     2618.06       92.57 o
   1  -4   6       61.02       97.78       46.98 o
   2  -4   6    11428.06    10837.12      305.62 o
   3  -4   6      117.52      109.22      101.59 o
   4  -4   6      549.73      471.01       57.72 o
   5  -4   6     1289.30     1299.13       90.01 o
   6  -4   6      424.46      389.66       50.89 o
   7  -4   6      735.05      736.42       65.96 o
   8  -4   6       81.36       51.24       90.45 o
   9  -4   6      172.41      206.39       68.47 o
  10  -4   6      -42.19        9.56       36.52 o
  11  -4   6      296.82      314.05       77.79 o
  12  -4   6      -30.64        0.02       23.69 o
 -11  -3   6       45.45       33.96       43.37 o
 -10  -3   6      199.64      308.53       73.46 o
  -9  -3   6       43.44       62.43       39.54 o
  -8  -3   6      415.09      330.79      101.46 o
  -7  -3   6      190.60      183.57       70.33 o
  -6  -3   6      314.40      267.68       83.13 o
  -5  -3   6     2579.46     1964.20      144.33 o
  -4  -3   6       55.25       33.51       52.52 o
  -3  -3   6     2075.72     1894.99      103.86 o
  -2  -3   6      121.79       96.62       97.57 o
  -1  -3   6       16.57        1.56        9.07 o
   0  -3   6     3197.02     3087.39       99.88 o
   1  -3   6     1027.57      931.11       69.17 o
   2  -3   6      100.95       70.54       60.83 o
   3  -3   6      145.14      172.78      103.49 o
   4  -3   6     6565.92     6740.26      197.72 o
   5  -3   6      112.00      117.47      106.06 o
   6  -3   6     6417.01     5351.85      244.72 o
   7  -3   6     1523.27     1383.89      111.66 o
   8  -3   6      923.30     1039.34      101.41 o
   9  -3   6     2201.88     2063.83      161.93 o
  10  -3   6       -1.00       11.70        3.83 o
  11  -3   6      745.06      583.08       93.31 o
  12  -3   6      111.71      100.86       95.31 o
  13  -3   6       30.13        0.66       31.48 o
 -11  -2   6       11.05        0.48       14.51 o
 -10  -2   6       39.93       69.70       43.51 o
  -9  -2   6       35.66       77.62       30.42 o
  -8  -2   6      139.62      137.09      129.17 o
  -7  -2   6      140.73      117.09      124.04 o
  -6  -2   6      201.90      151.64       68.15 o
  -5  -2   6      977.54      702.16       88.30 o
  -4  -2   6     1616.68     1391.77      111.97 o
  -3  -2   6     2937.15     2600.85      145.20 o
  -2  -2   6    24222.36    20846.86      810.98 o
  -1  -2   6     5989.67     6305.99      136.58 o
   0  -2   6      690.28      819.59       52.68 o
   1  -2   6     3521.75     3740.86      144.59 o
   2  -2   6     7516.14     7910.26      244.11 o
   3  -2   6     1049.79     1224.35      122.04 o
   4  -2   6    18476.89    19145.66      570.44 o
   5  -2   6      629.80      642.03       79.24 o
   6  -2   6     1017.32      949.92       79.41 o
   7  -2   6     1981.00     1768.90      148.76 o
   8  -2   6     1087.83      959.19      107.92 o
   9  -2   6     1961.11     1864.45      145.00 o
  10  -2   6       45.80        2.72       56.25 o
  11  -2   6       22.60       28.11       23.09 o
  12  -2   6      103.71      110.33       88.71 o
  13  -2   6      133.02       99.50      130.84 o
 -11  -1   6       63.03       59.87       69.67 o
 -10  -1   6       17.83        0.19       14.65 o
  -9  -1   6       57.25       23.86       60.76 o
  -8  -1   6      663.25      614.55       90.59 o
  -7  -1   6      176.58      188.00       66.49 o
  -6  -1   6     2702.71     2209.89      156.18 o
  -5  -1   6     2621.04     2038.52      156.90 o
  -4  -1   6     1171.00     1068.66       79.85 o
  -3  -1   6    10487.19     9504.28      333.03 o
  -2  -1   6     3788.58     3297.40      127.75 o
  -1  -1   6     3821.28     3820.74      168.12 o
   0  -1   6     9773.62     9193.84      279.45 o
   1  -1   6       80.11       64.88       62.41 o
   2  -1   6     7131.18     7453.50      281.42 o
   3  -1   6      390.99      422.37       79.80 o
   4  -1   6    13176.79    13479.08      341.25 o
   5  -1   6       12.81        7.65        9.70 o
   6  -1   6     4707.41     4752.51      174.52 o
   7  -1   6      677.51      766.05       71.29 o
   8  -1   6     2885.02     2426.26      189.71 o
   9  -1   6      289.03      298.71       71.06 o
  10  -1   6      279.24      360.18       66.80 o
  11  -1   6     1413.28     1389.24      136.62 o
  12  -1   6        4.27        1.08        8.29 o
  13  -1   6      185.32      233.00       51.53 o
 -11   0   6       52.23       38.87       97.96 o
 -10   0   6      112.10      124.59      125.89 o
  -9   0   6      -15.07        1.26       17.70 o
  -8   0   6      925.71      848.37       89.28 o
  -7   0   6      545.93      514.86       71.78 o
  -6   0   6      360.10       14.92       52.69 o
  -5   0   6     1593.58     1489.29      116.19 o
  -4   0   6      423.63      449.16       54.11 o
  -3   0   6      164.23      161.39       53.68 o
  -2   0   6       46.21        9.44       33.17 o
  -1   0   6     3495.78     3292.67      130.45 o
   0   0   6      621.51      590.05       49.50 o
   1   0   6     9178.78    10565.01      246.27 o
   2   0   6      375.42      409.04       42.12 o
   3   0   6      932.39     1015.92       43.53 o
   4   0   6    17810.88    18777.59      459.60 o
   5   0   6      385.21      468.54       54.03 o
   6   0   6    12401.85    11632.08      379.18 o
   7   0   6      846.76      789.13       68.69 o
   8   0   6      564.26      647.02       80.02 o
   9   0   6     2081.50     2281.26      148.01 o
  10   0   6      210.18      216.32       74.80 o
  11   0   6     1033.34     1097.67       93.75 o
  12   0   6       65.54      140.76       69.21 o
  13   0   6       28.93       16.52       25.21 o
 -11   1   6       34.65       17.83       73.68 o
 -10   1   6       22.60        1.23       27.71 o
  -9   1   6       16.57        8.06       12.56 o
  -8   1   6      183.57      189.56       55.12 o
  -7   1   6        3.52        8.20        6.17 o
  -6   1   6     2784.12     2487.58      156.56 o
  -5   1   6       22.10       31.40       19.92 o
  -4   1   6     1397.01     1323.95      113.22 o
  -3   1   6     3621.84     3581.65      137.03 o
  -2   1   6       55.18       54.12       24.28 o
  -1   1   6    11292.42    11239.74      290.19 o
   0   1   6     3555.29     3711.86      121.87 o
   1   1   6     2221.12     2632.48       80.09 o
   2   1   6    12437.51    14044.22      300.59 o
   3   1   6      188.59      279.34       36.80 o
   4   1   6     5768.23     6523.12      216.61 o
   5   1   6      -12.05        1.31        7.60 o
   6   1   6      116.02      125.44       80.69 o
   7   1   6     1982.56     2001.30      112.05 o
   8   1   6     1704.07     1865.81      114.89 o
   9   1   6      278.74      318.81       74.71 o
  10   1   6      348.30      411.41      103.23 o
  11   1   6      206.67      215.58       53.77 o
  12   1   6       -0.25       15.30        1.47 o
  13   1   6      607.20      556.21       80.82 o
  14   1   6       40.68        2.59       48.83 o
 -10   2   6      122.04      361.58       81.16 o
  -9   2   6       60.52       50.28       55.83 o
  -8   2   6      800.56      664.28       81.69 o
  -7   2   6       -1.51       10.28        5.74 o
  -6   2   6      894.98      809.10       97.34 o
  -5   2   6      782.23      798.83       71.87 o
  -4   2   6       12.56       16.66       10.15 o
  -3   2   6     3733.80     3953.25      128.43 o
  -2   2   6      367.63      364.68       31.81 o
  -1   2   6     1144.48     1181.14       58.39 o
   0   2   6     6404.70     6604.51      174.94 o
   1   2   6     2360.99     2625.23       77.17 o
   2   2   6     2490.82     2484.81       97.74 o
   3   2   6     4750.61     5521.97      138.70 o
   4   2   6      265.68      331.66       37.77 o
   5   2   6       44.00       63.84       27.29 o
   6   2   6     4981.43     5710.25      181.14 o
   7   2   6        7.03        2.18        4.01 o
   8   2   6     2401.67     2862.15      146.04 o
   9   2   6     1043.13     1183.07       96.97 o
  10   2   6      147.40      220.36      135.14 o
  11   2   6     1351.50     1481.30      129.89 o
  12   2   6       45.45       41.09       47.06 o
  13   2   6       83.37      100.65       68.21 o
  14   2   6       57.25       62.11       61.01 o
 -10   3   6       21.47      110.94       28.04 o
  -9   3   6       46.33       63.16       71.35 o
  -8   3   6       25.61       58.73       27.08 o
  -7   3   6       11.05        7.69       13.58 o
  -6   3   6      216.21      266.27       51.16 o
  -5   3   6      109.74      157.76       88.97 o
  -4   3   6     3718.52     3328.82      216.46 o
  -3   3   6        8.82        0.08        5.10 o
  -2   3   6      116.96       72.22       56.62 o
  -1   3   6     3056.48     3254.22      147.86 o
   0   3   6      248.10      263.58       30.98 o
   1   3   6    10911.98    11496.83      298.31 o
   2   3   6     2586.24     2965.69      108.40 o
   3   3   6     1739.73     1802.31       78.01 o
   4   3   6    10767.84    11617.28      293.73 o
   5   3   6        8.29       10.07        5.06 o
   6   3   6    11178.76    12164.69      347.33 o
   7   3   6       59.97       44.84       57.34 o
   8   3   6     1582.78     1681.77      114.19 o
   9   3   6     1660.38     1844.62      127.19 o
  10   3   6      318.92      317.59       88.14 o
  11   3   6      108.48      132.39      132.87 o
  12   3   6      126.56      106.44      146.09 o
  13   3   6      126.81       76.18       99.28 o
  14   3   6       52.73        2.56       49.05 o
 -10   4   6       14.56        0.18       29.94 o
  -9   4   6      119.41      448.72       83.86 o
  -8   4   6       29.00        3.03       51.61 o
  -7   4   6       36.16        5.22       37.40 o
  -6   4   6     1516.11     1104.74      165.78 o
  -5   4   6      319.42      257.76       84.93 o
  -4   4   6       91.69       87.48       66.16 o
  -3   4   6      190.79      183.57       32.32 o
  -2   4   6      417.17      371.79       34.52 o
  -1   4   6     6586.26     6297.56      189.69 o
   0   4   6      155.19       44.78       39.14 o
   1   4   6     1349.24     1416.51       70.33 o
   2   4   6     8269.99     8112.92      225.99 o
   3   4   6      923.35     1018.75       61.27 o
   4   4   6     1890.65     1679.60       94.31 o
   5   4   6      651.14      701.70       59.42 o
   6   4   6     2798.68     2752.83      112.73 o
   7   4   6       -1.21        0.30        4.01 o
   8   4   6    14389.23    13645.21      501.87 o
   9   4   6      104.46      131.62      115.27 o
  10   4   6     1732.95     2092.68      133.18 o
  11   4   6      889.95      953.60      102.37 o
  12   4   6      -15.07        5.23       11.01 o
  13   4   6      646.87      518.11       86.98 o
  14   4   6       41.43        4.38       65.20 o
 -10   5   6       22.10        5.90       32.66 o
  -9   5   6        0.00       12.43        0.85 o
  -8   5   6      -15.44        4.01       19.08 o
  -7   5   6      367.26      268.94       99.61 o
  -6   5   6      204.16      300.94       82.46 o
  -5   5   6       36.16       56.15       58.10 o
  -4   5   6      158.50       94.14       53.37 o
  -3   5   6      512.78      524.58       65.76 o
  -2   5   6      954.24      558.90       80.50 o
  -1   5   6      124.41      104.83       62.15 o
   0   5   6      821.40      762.62       48.21 o
   1   5   6     2741.18     2595.90      100.50 o
   2   5   6       47.21       37.70       32.68 o
   3   5   6    10780.14    11023.43      318.41 o
   4   5   6       93.42       27.37       72.44 o
   5   5   6      608.20      590.33       66.26 o
   6   5   6     7914.91     8443.65      248.15 o
   7   5   6       34.65       65.43       34.81 o
   8   5   6     4774.41     4543.10      226.61 o
   9   5   6      370.35      424.01       79.58 o
  10   5   6      120.54      137.98       96.26 o
  11   5   6      826.87     1098.20       87.73 o
  12   5   6      166.99      166.70       77.42 o
  13   5   6      107.73      127.95      101.46 o
  14   5   6       86.26       24.87      139.98 o
  -9   6   6       15.57       41.17       23.83 o
  -8   6   6       -1.51       59.79        3.93 o
  -7   6   6      922.85      605.84      136.41 o
  -6   6   6       98.31       56.18      103.68 o
  -5   6   6        1.13       37.76        4.43 o
  -4   6   6     3017.00     3005.27      185.32 o
  -3   6   6       41.94       45.65       42.98 o
  -2   6   6     2230.41     2266.77      117.89 o
  -1   6   6     2235.07     2054.58       98.47 o
   0   6   6       65.79       72.88       47.60 o
   1   6   6     6309.28     6101.13      188.27 o
   2   6   6      637.83      545.21       56.56 o
   3   6   6     1508.20     1566.44       94.07 o
   4   6   6     2881.55     3282.86      117.93 o
   5   6   6     1528.54     1678.83       80.32 o
   6   6   6     6050.63     6169.92      206.81 o
   7   6   6        0.25        0.44        2.27 o
   8   6   6     1727.93     1594.36      119.50 o
   9   6   6       25.61        2.39       26.88 o
  10   6   6       98.54      105.83       83.79 o
  11   6   6       31.39       14.97       28.10 o
  12   6   6      348.05      359.95       78.01 o
  13   6   6      272.71      259.39      159.85 o
  14   6   6       50.10       16.11      112.62 o
  -9   7   6       26.74       60.58       63.25 o
  -8   7   6       40.30       85.34       73.54 o
  -7   7   6       36.54       38.74       61.01 o
  -6   7   6      618.50      481.01      128.31 o
  -5   7   6      140.88      160.25      191.52 o
  -4   7   6     1065.84     1010.58      126.40 o
  -3   7   6      749.33      740.88       94.70 o
  -2   7   6       74.83       63.08       85.54 o
  -1   7   6     2120.78     2076.87       85.36 o
   0   7   6      421.87      370.69       57.24 o
   1   7   6      128.32      139.96      123.22 o
   2   7   6      144.14        6.02      119.22 o
   3   7   6     3364.95     3458.27      143.12 o
   4   7   6      368.14      315.35       57.30 o
   5   7   6     2621.90     2899.30      125.08 o
   6   7   6     2867.99     2906.25      135.82 o
   7   7   6      287.03      282.70       45.50 o
   8   7   6     6036.07     5611.01      237.35 o
   9   7   6        7.03        1.84        9.17 o
  10   7   6     1148.70     1148.84      108.02 o
  11   7   6      496.71      507.98       65.68 o
  12   7   6        8.66        0.07       12.64 o
  13   7   6      599.29      515.56      137.07 o
  14   7   6       13.94        0.13       17.71 o
  -8   8   6       -2.26       54.83        4.64 o
  -7   8   6       58.38       44.79      119.16 o
  -6   8   6       35.03       54.67       53.41 o
  -5   8   6       98.84       62.42      133.21 o
  -4   8   6      406.51      403.13       98.88 o
  -3   8   6       68.05       90.23       61.28 o
  -2   8   6     2287.91     2121.91      151.89 o
  -1   8   6      377.53      407.76       43.83 o
   0   8   6      956.10      971.38       68.33 o
   1   8   6     6121.20     5983.53      225.56 o
   2   8   6      267.94      208.47       35.61 o
   3   8   6     4095.19     4260.26      181.70 o
   4   8   6     1845.45     1753.28      122.81 o
   5   8   6      668.22      633.84       68.50 o
   6   8   6     4470.86     4287.23      191.53 o
   7   8   6      353.57      380.20       65.19 o
   8   8   6     3176.61     3094.41      161.90 o
   9   8   6       37.06       68.22       36.76 o
  10   8   6      465.57      316.49      128.57 o
  11   8   6      316.91      282.18      150.22 o
  12   8   6      626.78      555.22      114.15 o
  13   8   6       15.82        9.85       31.21 o
  -8   9   6      -13.18        8.41       24.77 o
  -7   9   6       51.23       70.89       94.26 o
  -6   9   6      416.98      340.64      132.06 o
  -5   9   6       39.48       75.95       44.90 o
  -4   9   6     2026.80     1639.50      184.04 o
  -3   9   6      251.62      262.25       60.88 o
  -2   9   6      693.33      706.08      108.47 o
  -1   9   6     1229.25     1224.69       97.71 o
   0   9   6      382.05      277.81       53.67 o
   1   9   6     4255.15     3979.81      183.03 o
   2   9   6      773.94      443.96       69.98 o
   3   9   6        1.00        2.26        4.71 o
   4   9   6     2793.41     2624.59      146.49 o
   5   9   6     1722.40     1849.76       98.45 o
   6   9   6      761.88      667.05       83.89 o
   7   9   6      312.39      385.10       61.16 o
   8   9   6      883.68     1005.61      103.33 o
   9   9   6       -6.78       32.97       11.69 o
  10   9   6     2588.00     2074.10      297.23 o
  11   9   6       12.56        2.98       13.97 o
  12   9   6      751.46      771.02      170.17 o
  13   9   6      313.77      239.39      104.82 o
  -7  10   6       33.90       32.43       69.18 o
  -6  10   6      256.51      305.30       78.57 o
  -5  10   6       46.71       31.45       66.83 o
  -4  10   6      106.37      190.47       95.67 o
  -3  10   6       43.95       51.34       56.03 o
  -2  10   6      480.13      428.88       79.64 o
  -1  10   6       22.04        7.27       15.42 o
   0  10   6     1100.89      805.72       84.51 o
   1  10   6     1681.22     1502.73      130.49 o
   2  10   6     2223.13     2280.82      147.56 o
   3  10   6     3339.59     3474.73      143.66 o
   4  10   6        4.27        1.67        6.49 o
   5  10   6     2012.94     1941.37      142.63 o
   6  10   6     3954.57     3692.72      180.11 o
   7  10   6      398.52      539.33       75.09 o
   8  10   6     2612.61     2536.43      131.97 o
   9  10   6       12.81        5.61       22.81 o
  10  10   6     1145.84      869.07      160.18 o
  11  10   6      160.71      178.19      107.86 o
  12  10   6       36.16       44.67       58.04 o
  13  10   6      328.08      268.02      123.93 o
  -6  11   6       40.18       24.79       94.36 o
  -5  11   6      111.50       75.38      192.62 o
  -4  11   6      523.20      354.79      138.16 o
  -3  11   6       65.54       56.69       85.26 o
  -2  11   6     1247.79      847.78      140.99 o
  -1  11   6       26.93       36.30       19.28 o
   0  11   6      479.56      506.28       59.21 o
   1  11   6     3450.11     3140.21      169.52 o
   2  11   6     1644.56     1538.08      132.62 o
   3  11   6     4686.32     4448.77      209.22 o
   4  11   6     1006.97      976.87      102.55 o
   5  11   6      292.80      284.20       61.96 o
   6  11   6      643.11      660.29       65.49 o
   7  11   6      266.43      313.03       59.24 o
   8  11   6       86.26       96.88      113.63 o
   9  11   6      157.07      161.14      132.94 o
  10  11   6      223.74      169.81       90.03 o
  11  11   6       34.28       59.99       65.74 o
  12  11   6      296.32      282.41      126.59 o
  -6  12   6      421.12      163.01      169.39 o
  -5  12   6       55.75       50.62       67.45 o
  -4  12   6      692.58      473.78      159.45 o
  -3  12   6       82.87       80.50      141.88 o
  -2  12   6       97.94       92.03      116.13 o
  -1  12   6      119.78      148.38      113.11 o
   0  12   6      179.94      196.29       50.74 o
   1  12   6      364.84      350.52       56.60 o
   2  12   6      170.51      127.89       60.53 o
   3  12   6       -9.29        6.47       10.74 o
   4  12   6      140.12      215.38      180.89 o
   5  12   6     1629.49     1866.55      133.02 o
   6  12   6      -16.82        6.41       16.54 o
   7  12   6     1456.47     1366.50      115.32 o
   8  12   6      849.78      807.77      168.05 o
   9  12   6       22.60        0.13       40.33 o
  10  12   6     2622.02     1815.12      294.23 o
  11  12   6       13.94        1.56       26.36 o
  12  12   6      179.30      158.11      136.09 o
  -5  13   6      190.85       79.65      116.92 o
  -4  13   6        3.39        0.11       26.68 o
  -3  13   6       41.81        3.89       68.30 o
  -2  13   6      223.74      234.30       60.12 o
  -1  13   6        6.53        1.63       12.63 o
   0  13   6      844.50      858.70       88.90 o
   1  13   6       74.04       92.32       82.68 o
   2  13   6      164.23      161.04       83.99 o
   3  13   6     1047.65     1141.46      109.23 o
   4  13   6       80.61      112.48       86.75 o
   5  13   6     1005.22     1133.39      100.46 o
   6  13   6      231.28      233.15       56.13 o
   7  13   6      -11.55        1.10        7.57 o
   8  13   6     2138.38     1688.12      234.31 o
   9  13   6       31.26       57.24       56.68 o
  10  13   6       36.54       57.45       74.15 o
  11  13   6      -29.76        1.99       62.03 o
  -4  14   6      390.23      134.99      206.76 o
  -3  14   6       45.58       10.62       57.01 o
  -2  14   6      489.17      494.51      107.33 o
  -1  14   6       17.18        3.75       29.74 o
   0  14   6      157.99      194.90       65.04 o
   1  14   6      532.37      750.60       74.93 o
   2  14   6       53.99       67.86       68.01 o
   3  14   6      376.67      396.80       78.56 o
   4  14   6      115.76       91.45      108.62 o
   5  14   6       22.10       38.72       17.68 o
   6  14   6      155.69      172.15       56.99 o
   7  14   6      876.14      776.24      147.36 o
   8  14   6       30.51       24.36       49.99 o
   9  14   6      243.71      167.41      101.20 o
  10  14   6      286.65      279.87      112.69 o
  -2  15   6       14.56        9.57       22.90 o
  -1  15   6       37.37       28.21       69.23 o
   0  15   6      144.27      284.06      174.06 o
   1  15   6      -11.68        1.25       10.74 o
   2  15   6      273.57      339.13       53.36 o
   3  15   6      314.40      447.55       78.30 o
   4  15   6       54.74        2.28       52.52 o
   5  15   6     1261.10     1083.99      126.52 o
   6  15   6       89.40       70.17       97.97 o
   7  15   6      558.98      438.25       96.63 o
   8  15   6      671.99      555.31      140.15 o
   9  15   6      -19.21       19.44       40.50 o
  -1  16   6      -35.03        2.36       52.66 o
   0  16   6      274.22      275.57       82.67 o
   1  16   6      313.77      307.76      118.71 o
   2  16   6       12.81       16.44       21.78 o
   3  16   6      124.19      199.50       84.66 o
   4  16   6       37.88        7.59       52.36 o
   5  16   6       86.74      118.67       94.95 o
   6  16   6       68.55       46.77      130.96 o
   7  16   6        1.51        4.67        8.05 o
   8  16   6      271.20      237.10       97.97 o
   2  17   6      102.08      186.08      122.59 o
   3  17   6       51.48       43.23       73.15 o
   4  17   6       82.37       28.70      153.24 o
   5  17   6      333.88      264.79      125.86 o
  -4 -14   7        4.52       20.02        7.59 o
  -3 -14   7       66.94       82.97       47.00 o
  -2 -14   7       10.04       38.55       20.77 o
  -1 -14   7      220.23      241.41       62.76 o
   0 -14   7       17.83        6.79       22.18 o
   1 -14   7      269.20      384.76       73.64 o
   2 -14   7      -12.81        8.00       14.79 o
   3 -14   7      107.73      223.09       85.36 o
  -5 -13   7       75.33      162.27      123.00 o
  -4 -13   7      426.39      559.28       84.28 o
  -3 -13   7      331.69      447.83       62.32 o
  -2 -13   7       10.04       36.33       14.72 o
  -1 -13   7      660.18      655.80      114.63 o
   0 -13   7       13.56       37.80       13.40 o
   1 -13   7      758.12      777.87      116.99 o
   2 -13   7      203.40      271.86       70.78 o
   3 -13   7       21.34        0.26       28.58 o
   4 -13   7       82.87      172.45       83.19 o
   5 -13   7        4.77       10.10       17.65 o
  -7 -12   7       48.97        3.20       51.02 o
  -6 -12   7      544.92      383.12      169.08 o
  -5 -12   7       80.61       85.67      151.38 o
  -4 -12   7      139.87      230.62      108.22 o
  -3 -12   7      205.34      355.40       51.14 o
  -2 -12   7       87.14      111.89      116.12 o
  -1 -12   7       58.51      102.69       58.27 o
   0 -12   7       52.99       88.81       63.69 o
   1 -12   7       96.18       72.37      108.27 o
   2 -12   7       20.84       25.56       23.28 o
   3 -12   7      709.90      582.05       99.62 o
   4 -12   7        2.15        0.61        4.26 o
   5 -12   7      125.49      130.92      108.31 o
   6 -12   7      274.97      320.05       59.09 o
  -7 -11   7      -16.57        5.52       16.73 o
  -6 -11   7      -17.70       19.71       19.89 o
  -5 -11   7       35.66       27.95       44.25 o
  -4 -11   7      170.26      231.57       79.42 o
  -3 -11   7       40.90       42.03       31.94 o
  -2 -11   7      205.41      205.53       66.43 o
  -1 -11   7      645.12      636.51      100.54 o
   0 -11   7       -6.78        5.58        7.13 o
   1 -11   7     2233.17     1816.41      162.33 o
   2 -11   7       59.06       53.03       85.26 o
   3 -11   7      456.74      485.58       81.89 o
   4 -11   7      949.22      961.20      117.00 o
   5 -11   7       37.92       36.91       39.57 o
   6 -11   7      247.96      331.66       70.20 o
   7 -11   7        0.50        0.44        3.92 o
  -8 -10   7       25.99       36.56       81.45 o
  -7 -10   7      168.00      100.73      117.76 o
  -6 -10   7      329.46      299.98       66.86 o
  -5 -10   7       13.35       12.13        9.15 o
  -4 -10   7      566.01      635.12       88.82 o
  -3 -10   7      286.77      304.75       63.88 o
  -2 -10   7       69.81       81.23       61.46 o
  -1 -10   7     1557.42     1275.21      129.92 o
   0 -10   7       -2.26        7.44        8.92 o
   1 -10   7      231.28      235.59       60.15 o
   2 -10   7      239.13      305.84       51.53 o
   3 -10   7       58.55       42.56       64.76 o
   4 -10   7      244.51      245.38       56.19 o
   5 -10   7      239.99      294.86       64.05 o
   6 -10   7       23.46       21.29       20.92 o
   7 -10   7       55.37       50.58       59.22 o
   8 -10   7      144.45      259.80       92.74 o
  -9  -9   7      100.57       81.51      176.49 o
  -8  -9   7      163.85      127.29       75.28 o
  -7  -9   7      -10.17       27.44       24.61 o
  -6  -9   7      188.12      189.16       45.43 o
  -5  -9   7       29.49       20.09       21.13 o
  -4  -9   7       -6.03        0.13       10.15 o
  -3  -9   7      472.35      507.16       78.50 o
  -2  -9   7      918.83     1066.50      108.02 o
  -1  -9   7       -2.01        2.35        4.18 o
   0  -9   7      387.97      400.32       62.57 o
   1  -9   7     1062.22      880.81       99.20 o
   2  -9   7        0.86       17.90        2.72 o
   3  -9   7     3617.14     3021.35      192.72 o
   4  -9   7       77.97      100.83       74.95 o
   5  -9   7      718.13      677.05       77.10 o
   6  -9   7     1063.54     1037.05      103.92 o
   7  -9   7        2.83       15.99        5.38 o
   8  -9   7      378.37      567.63       75.73 o
   9  -9   7       23.92       22.29       33.44 o
  -9  -8   7      -17.33        6.89       50.07 o
  -8  -8   7       22.98       27.95       28.36 o
  -7  -8   7      304.10      349.01       65.62 o
  -6  -8   7      160.21      139.43       82.00 o
  -5  -8   7      -13.31        3.02       14.30 o
  -4  -8   7     1250.81     1068.85       89.37 o
  -3  -8   7      408.92      362.69       81.28 o
  -2  -8   7     1124.60     1163.75      110.61 o
  -1  -8   7     3209.76     2451.12      159.18 o
   0  -8   7       13.35       25.11        9.34 o
   1  -8   7     4579.34     3575.22      213.05 o
   2  -8   7       14.85       13.68       11.16 o
   3  -8   7      926.43      845.13       81.92 o
   4  -8   7      114.32      101.85      117.77 o
   5  -8   7      522.45      438.02       62.19 o
   6  -8   7       66.86       65.52       67.48 o
   7  -8   7      150.67      164.19       99.29 o
   8  -8   7       -5.65        4.66        6.78 o
   9  -8   7        0.00        0.10        1.55 o
  10  -8   7       13.37       33.44       23.92 o
 -10  -7   7       72.32        9.47      251.68 o
  -9  -7   7      248.23      219.30      119.71 o
  -8  -7   7      121.29       95.44       91.90 o
  -7  -7   7      477.37      412.23       80.44 o
  -6  -7   7      774.19      744.50      106.72 o
  -5  -7   7      165.74      122.17       73.18 o
  -4  -7   7      632.56      584.47       80.30 o
  -3  -7   7       41.69       22.69       50.95 o
  -2  -7   7       82.57       94.09      109.18 o
  -1  -7   7     5253.24     4079.88      251.56 o
   0  -7   7      754.25      597.47       94.15 o
   1  -7   7      204.26      227.00       49.02 o
   2  -7   7      -13.00       14.19        9.28 o
   3  -7   7     1110.62      988.88       90.61 o
   4  -7   7       -0.94       11.23        2.35 o
   5  -7   7    12910.48     9517.32      411.05 o
   6  -7   7        5.84       10.85        7.01 o
   7  -7   7      131.84      136.79       84.59 o
   8  -7   7      512.65      551.39       76.55 o
   9  -7   7       14.69        3.37       18.21 o
  10  -7   7      104.15      106.30       98.08 o
  11  -7   7       24.97        6.94       29.39 o
 -10  -6   7       29.76       23.56       35.17 o
  -9  -6   7       50.98       39.42       45.08 o
  -8  -6   7       71.07       93.62       62.14 o
  -7  -6   7       -1.51       14.65        8.24 o
  -6  -6   7       60.77       59.91       71.92 o
  -5  -6   7      230.27      203.89       58.47 o
  -4  -6   7      901.25      816.28       93.06 o
  -3  -6   7      216.71      223.89       74.35 o
  -2  -6   7     3449.95     2953.62      228.43 o
  -1  -6   7      170.56      142.24       66.96 o
   0  -6   7     1662.39     1509.50       95.27 o
   1  -6   7     3130.69     2678.88      133.57 o
   2  -6   7       46.52       37.64       33.97 o
   3  -6   7     7461.52     6966.57      234.49 o
   4  -6   7        9.23        0.84        8.82 o
   5  -6   7     1619.91     1348.62      127.78 o
   6  -6   7      112.81      112.97       93.65 o
   7  -6   7      158.85      153.12       65.33 o
   8  -6   7     1311.47     1258.52      119.32 o
   9  -6   7       -8.48        0.08        8.25 o
  10  -6   7        8.48        5.28        8.26 o
  11  -6   7      -44.34        1.02       65.88 o
 -10  -5   7       -5.65        3.59        4.84 o
  -9  -5   7       64.54       84.00       70.42 o
  -8  -5   7       39.43       36.08       39.59 o
  -7  -5   7      785.24      742.66       97.22 o
  -6  -5   7      450.25      452.71       85.50 o
  -5  -5   7      716.18      677.09       86.89 o
  -4  -5   7     3765.23     2862.30      195.51 o
  -3  -5   7       37.92       14.82       29.19 o
  -2  -5   7     1371.39     1249.75       96.49 o
  -1  -5   7     1685.99     1605.11      114.73 o
   0  -5   7      354.07      427.99       48.69 o
   1  -5   7     5319.06     4998.29      179.35 o
   2  -5   7      377.43      416.52       44.39 o
   3  -5   7      306.24      309.43       35.55 o
   4  -5   7      116.02      105.89      104.33 o
   5  -5   7     1392.83     1223.12      109.42 o
   6  -5   7      386.14      353.18       48.35 o
   7  -5   7     1612.81     1174.05      116.90 o
   8  -5   7      364.84      416.79       66.12 o
   9  -5   7      153.04      153.47       97.01 o
  10  -5   7      837.47      761.65      123.00 o
  11  -5   7       16.82       23.80       23.42 o
  12  -5   7      146.40      157.23      148.57 o
 -10  -4   7        7.03        4.44       10.20 o
  -9  -4   7      135.35      218.30       98.97 o
  -8  -4   7       70.56       96.06       74.87 o
  -7  -4   7        2.51       12.58        7.85 o
  -6  -4   7      565.51      560.78       87.47 o
  -5  -4   7      377.43      349.59       71.44 o
  -4  -4   7      861.33      725.87       90.04 o
  -3  -4   7        7.03       20.29        7.83 o
  -2  -4   7      779.21      716.23       73.73 o
  -1  -4   7      938.24      976.67       65.59 o
   0  -4   7     4492.96     4249.06      165.86 o
   1  -4   7       80.29       88.85       70.38 o
   2  -4   7      550.95      500.55       61.53 o
   3  -4   7     6161.25     6679.40      169.79 o
   4  -4   7       17.43        5.09       20.72 o
   5  -4   7     4576.47     4357.61      171.32 o
   6  -4   7      418.86      401.48       68.07 o
   7  -4   7     1426.84     1147.83      101.72 o
   8  -4   7     1686.24     1346.23      137.75 o
   9  -4   7       65.54       80.18       90.61 o
  10  -4   7      480.64      497.43       97.86 o
  11  -4   7       53.74       64.57       62.28 o
  12  -4   7      -16.14       24.79       17.71 o
 -10  -3   7       -1.26        2.77        5.37 o
  -9  -3   7       14.56       24.06       13.28 o
  -8  -3   7        4.52        1.56        8.30 o
  -7  -3   7     1040.62      828.82      117.86 o
  -6  -3   7       20.59        3.93       22.60 o
  -5  -3   7      366.38      336.69       57.06 o
  -4  -3   7     2527.73     2139.48      155.44 o
  -3  -3   7        9.54       32.46        8.74 o
  -2  -3   7     7790.36     6456.43      261.29 o
  -1  -3   7      753.56      677.27       57.38 o
   0  -3   7     4706.35     4602.10      125.44 o
   1  -3   7     5209.07     5263.20      156.20 o
   2  -3   7        8.14        0.61        6.27 o
   3  -3   7     5600.38     5565.25      219.56 o
   4  -3   7       27.72       49.10       21.51 o
   5  -3   7      593.03      567.76       93.59 o
   6  -3   7     1515.13     1547.59      140.07 o
   7  -3   7     1658.87     1674.67      146.51 o
   8  -3   7      689.46      633.80       97.60 o
   9  -3   7      472.50      464.64       95.40 o
  10  -3   7       98.24       98.13      130.63 o
  11  -3   7       -1.08        0.77        4.72 o
  12  -3   7      546.50      633.20       98.66 o
  13  -3   7       -9.47        3.53       23.01 o
 -10  -2   7       39.43       58.65       46.06 o
  -9  -2   7      213.95      310.14       62.08 o
  -8  -2   7       31.89        1.30       30.73 o
  -7  -2   7     1766.85     1541.17      143.50 o
  -6  -2   7      760.88      712.91       94.33 o
  -5  -2   7        2.11        2.88        1.98 o
  -4  -2   7     1564.25     1226.63      122.76 o
  -3  -2   7      716.06      436.03       78.16 o
  -2  -2   7      812.41      686.37       81.78 o
  -1  -2   7       98.88      141.03       63.61 o
   0  -2   7     3147.05     2921.25      122.41 o
   1  -2   7     1806.27     1816.47       75.38 o
   2  -2   7     4164.12     4343.63      207.49 o
   3  -2   7       19.96       49.98       18.31 o
   4  -2   7       97.56      114.78      136.78 o
   5  -2   7     7885.13     8367.84      296.37 o
   6  -2   7       34.65       40.08       26.34 o
   7  -2   7     2727.12     2408.40      155.41 o
   8  -2   7      917.58      927.41      122.30 o
   9  -2   7      475.61      484.01       73.14 o
  10  -2   7     1172.71     1062.44      108.34 o
  11  -2   7       50.73       45.22       55.59 o
  12  -2   7      255.38      276.81       82.37 o
  13  -2   7       57.90       54.58       51.05 o
 -10  -1   7        9.54        0.34       16.89 o
  -9  -1   7       70.51      117.74       63.51 o
  -8  -1   7        2.41        0.95        1.90 o
  -7  -1   7      125.36       79.19      115.47 o
  -6  -1   7      -14.16        9.11       13.45 o
  -5  -1   7      747.92      688.80       80.95 o
  -4  -1   7      155.79      163.88       56.56 o
  -3  -1   7     2060.86     1782.48      119.49 o
  -2  -1   7     2304.94     2204.26      130.80 o
  -1  -1   7    23422.15    19690.23      732.19 o
   0  -1   7    11775.72    11695.82      379.16 o
   1  -1   7      596.65      687.77       51.00 o
   2  -1   7     1191.79     1274.92      100.49 o
   3  -1   7    12635.13    12566.94      475.80 o
   4  -1   7       -3.01        0.31        4.83 o
   5  -1   7     2092.55     2429.78      105.86 o
   6  -1   7        1.76        2.26        2.77 o
   7  -1   7     1362.80     1280.62      109.17 o
   8  -1   7     1572.99     1752.22      116.42 o
   9  -1   7      454.77      494.95       69.63 o
  10  -1   7      144.64      129.74      121.80 o
  11  -1   7      107.48      105.21      132.73 o
  12  -1   7       18.58       38.32       17.89 o
  13  -1   7       23.35       47.86       28.81 o
 -10   0   7       44.30       61.51       44.39 o
  -9   0   7       68.40       94.27       85.41 o
  -8   0   7       61.47       93.42       55.16 o
  -7   0   7      590.02      548.89       87.67 o
  -6   0   7       23.35       24.64       18.62 o
  -5   0   7      873.28      749.99       85.66 o
  -4   0   7     1543.36     1294.44       95.43 o
  -3   0   7      247.10      237.30       49.61 o
  -2   0   7     4610.48     4077.25      171.49 o
  -1   0   7     2307.75     1993.60      103.44 o
   0   0   7      816.88      873.57       57.55 o
   1   0   7     5407.77     5858.96      149.57 o
   2   0   7      721.46      833.89       59.10 o
   3   0   7     1450.19     1392.25      107.45 o
   4   0   7      387.47      449.59       46.61 o
   5   0   7     2332.61     2268.15      107.25 o
   6   0   7      105.72       97.65      125.05 o
   7   0   7     8325.99     7648.59      267.46 o
   8   0   7        9.26       32.23        9.89 o
   9   0   7     1207.11     1183.50      109.18 o
  10   0   7      338.50      484.51       73.17 o
  11   0   7       97.18      120.37       75.16 o
  12   0   7      787.25      768.65       99.40 o
  13   0   7       18.08       11.60       21.72 o
 -10   1   7       91.41       53.35      205.72 o
  -9   1   7       67.80      152.12       91.18 o
  -8   1   7        1.81        0.75        5.24 o
  -7   1   7     1042.63      739.91      104.89 o
  -6   1   7       85.88      100.27       59.72 o
  -5   1   7      211.44      202.13       54.16 o
  -4   1   7     1137.55      981.10       80.86 o
  -3   1   7      444.73      496.28       53.42 o
  -2   1   7       82.87      122.68       45.16 o
  -1   1   7      695.34      798.90       53.24 o
   0   1   7     3349.88     3184.91      111.48 o
   1   1   7       74.83       39.19       57.43 o
   2   1   7     8614.52     9668.95      237.05 o
   3   1   7       20.34        3.20       12.46 o
   4   1   7      612.32      582.14       63.42 o
   5   1   7    11528.22    12102.81      336.79 o
   6   1   7       16.07        5.14       10.60 o
   7   1   7     7003.36     6595.45      250.31 o
   8   1   7      383.20      457.75       62.68 o
   9   1   7      189.09      222.42       61.88 o
  10   1   7     1570.98     1893.52      135.65 o
  11   1   7        7.03       17.57       14.04 o
  12   1   7      245.84      316.42       87.34 o
  13   1   7       10.80       36.82       18.55 o
  14   1   7       -2.01        1.55        8.01 o
 -10   2   7       71.32       21.17      151.19 o
  -9   2   7       85.50       83.18       91.55 o
  -8   2   7       16.82       17.71       14.67 o
  -7   2   7       81.11       73.20       86.39 o
  -6   2   7       -2.51        0.56        6.34 o
  -5   2   7     2424.27     2151.74      134.52 o
  -4   2   7      236.05      281.81       53.01 o
  -3   2   7     3080.69     3140.18      117.80 o
  -2   2   7     4903.16     4884.89      135.92 o
  -1   2   7      102.20       90.77       68.19 o
   0   2   7     7572.90     7643.09      216.60 o
   1   2   7       32.65       17.48       23.27 o
   2   2   7     1570.23     1709.32       77.45 o
   3   2   7     9411.56     9552.10      269.64 o
   4   2   7      668.47      852.05       60.13 o
   5   2   7    12293.37    13160.68      329.41 o
   6   2   7       34.65       16.82       25.87 o
   7   2   7       59.26       36.42       45.92 o
   8   2   7      702.37      733.81       81.32 o
   9   2   7     1580.27     1893.42      117.33 o
  10   2   7       92.91      144.71       79.61 o
  11   2   7      845.26      835.38      102.87 o
  12   2   7      240.32      292.44       68.29 o
  13   2   7      -18.58        0.54       17.71 o
  14   2   7      415.85      378.75      110.85 o
 -10   3   7      106.47      149.32       80.22 o
  -9   3   7       39.93       12.97       59.60 o
  -8   3   7       20.19       20.62       22.06 o
  -7   3   7      834.71      651.67      131.89 o
  -6   3   7      461.35      457.56       79.84 o
  -5   3   7      670.18      575.48       80.72 o
  -4   3   7      388.48      435.87       46.93 o
  -3   3   7       34.22        3.87       24.01 o
  -2   3   7     4410.74     4613.26      146.37 o
  -1   3   7      873.88      899.71       74.42 o
   0   3   7        0.50        2.86        0.54 o
   1   3   7      105.72       22.98       85.73 o
   2   3   7     2933.03     3095.49      118.96 o
   3   3   7       23.35        5.52       15.67 o
   4   3   7     4592.90     5021.46      166.08 o
   5   3   7     2400.41     2618.23      118.57 o
   6   3   7      308.62      329.94       42.24 o
   7   3   7     1568.77     1734.86      109.20 o
   8   3   7       -6.03        1.75        6.50 o
   9   3   7     1326.39     1720.87      118.55 o
  10   3   7      792.27      831.95       87.41 o
  11   3   7       11.30        8.46        9.29 o
  12   3   7      944.70      996.24       96.97 o
  13   3   7       12.66       53.13       22.42 o
  14   3   7      156.45      157.14       65.63 o
  -9   4   7       73.83      124.31       87.56 o
  -8   4   7       41.06       97.44       70.90 o
  -7   4   7       73.45      107.20      129.31 o
  -6   4   7       20.34        3.10       38.65 o
  -5   4   7      105.47       94.11       76.48 o
  -4   4   7       26.26       12.78       18.99 o
  -3   4   7     1172.85     1196.00       80.43 o
  -2   4   7      189.47      202.93       38.23 o
  -1   4   7      113.76       94.52       67.41 o
   0   4   7     5181.52     5290.10      171.48 o
   1   4   7      626.03      593.89       49.66 o
   2   4   7    12923.67    12670.31      379.93 o
   3   4   7       22.35       74.99       14.87 o
   4   4   7      679.02      785.58       67.17 o
   5   4   7     5192.57     5740.04      177.39 o
   6   4   7      173.27      180.07       62.93 o
   7   4   7     1772.17     1932.20      106.40 o
   8   4   7      303.45      274.38       64.48 o
   9   4   7       25.86       17.84       19.60 o
  10   4   7      833.20      880.02       87.09 o
  11   4   7      228.11      297.38       73.86 o
  12   4   7       56.50        9.40       67.98 o
  13   4   7       -1.76        2.01        3.62 o
  14   4   7      337.00      319.04       89.00 o
  -9   5   7       73.33       38.05      133.07 o
  -8   5   7       67.05       52.15       90.37 o
  -7   5   7     2658.94     1612.92      234.85 o
  -6   5   7      143.14      111.43      219.79 o
  -5   5   7     2675.14     2046.16      216.09 o
  -4   5   7      424.89      445.33       77.44 o
  -3   5   7      237.05      238.35       50.00 o
  -2   5   7     1950.60     1952.41       88.36 o
  -1   5   7       33.36       22.29       20.54 o
   0   5   7     5463.02     5421.36      176.69 o
   1   5   7      566.27      458.86       54.38 o
   2   5   7      297.57      343.99       46.40 o
   3   5   7     1506.44     1596.94       80.98 o
   4   5   7     2867.24     3043.38      124.95 o
   5   5   7     2921.73     2965.24      134.58 o
   6   5   7      819.14      882.26       82.50 o
   7   5   7      499.22      560.61       67.66 o
   8   5   7      -14.16        8.71       17.66 o
   9   5   7        8.44       14.97        9.55 o
  10   5   7      117.82      176.82      158.64 o
  11   5   7     1206.36     1410.62      109.62 o
  12   5   7      469.08      493.74       76.73 o
  13   5   7       13.81        1.59       20.24 o
  14   5   7      598.91      404.17      156.41 o
  -9   6   7       24.61       71.29       35.70 o
  -8   6   7      129.07      221.70      119.00 o
  -7   6   7      507.00      578.34      148.05 o
  -6   6   7       16.95       33.25       37.49 o
  -5   6   7       69.31       50.67      128.49 o
  -4   6   7       -7.23        1.62       15.62 o
  -3   6   7      653.65      686.34       85.35 o
  -2   6   7       64.29       52.72       64.44 o
  -1   6   7     2682.35     2783.10      115.77 o
   0   6   7       15.57        2.14       13.33 o
   1   6   7      461.80      400.78       51.36 o
   2   6   7     4920.36     4792.17      178.19 o
   3   6   7      202.65      183.10       39.54 o
   4   6   7     5138.08     5179.31      184.07 o
   5   6   7     6864.75     6688.70      226.59 o
   6   6   7      735.27      706.79       81.25 o
   7   6   7     4187.60     4408.66      194.57 o
   8   6   7       38.17       37.53       37.35 o
   9   6   7     1105.01     1338.27      117.94 o
  10   6   7      544.52      597.69       80.68 o
  11   6   7       48.21       13.51       37.00 o
  12   6   7      467.58      477.25       83.67 o
  13   6   7        4.52       43.93       16.89 o
  14   6   7      126.94       53.80      130.31 o
  -8   7   7       24.61       44.93       54.42 o
  -7   7   7      -16.20        0.11       29.83 o
  -6   7   7       87.76       98.34       94.84 o
  -5   7   7      172.52      118.81      103.70 o
  -4   7   7       27.12       10.60       30.31 o
  -3   7   7     1914.76     1623.96      136.32 o
  -2   7   7      236.80      221.06       63.45 o
  -1   7   7      829.11      762.62       65.16 o
   0   7   7     3251.95     2954.92      138.47 o
   1   7   7      123.55       85.28      119.28 o
   2   7   7     4422.15     4340.82      175.29 o
   3   7   7      580.83      434.27       50.48 o
   4   7   7      813.87      722.60       67.73 o
   5   7   7     1816.07     1859.86      105.69 o
   6   7   7     1728.43     1694.96      104.84 o
   7   7   7     1343.22     1376.21       95.17 o
   8   7   7       73.83       90.87       60.58 o
   9   7   7      406.31      424.94       70.95 o
  10   7   7      410.72      207.44       68.06 o
  11   7   7     1172.51     1307.59      113.71 o
  12   7   7       17.83        1.20       18.82 o
  13   7   7      255.38      186.06      115.30 o
  14   7   7      256.89      213.42      151.11 o
  -8   8   7       11.05       62.57       28.79 o
  -7   8   7       34.15      123.48       80.85 o
  -6   8   7       18.08       42.42       29.33 o
  -5   8   7     1456.97      960.33      159.00 o
  -4   8   7       -5.65        0.27        9.83 o
  -3   8   7      731.25      688.65       84.63 o
  -2   8   7      365.12      402.81       80.77 o
  -1   8   7      113.00       72.86       81.65 o
   0   8   7      522.18      615.68       62.87 o
   1   8   7      524.08      436.35       60.72 o
   2   8   7       18.58        0.97       13.19 o
   3   8   7       96.43        1.31      109.39 o
   4   8   7     3530.69     3351.77      151.31 o
   5   8   7      340.76      257.51       66.20 o
   6   8   7     2012.69     1840.70      130.10 o
   7   8   7      759.98      792.40       97.33 o
   8   8   7       -4.77        2.47        7.87 o
   9   8   7     6772.59     5888.44      263.22 o
  10   8   7       16.27        0.10       17.03 o
  11   8   7      971.32      792.78      178.34 o
  12   8   7      348.80      421.79      140.29 o
  13   8   7       -1.13        5.99       11.84 o
  -7   9   7        9.04       42.36       28.48 o
  -6   9   7       25.99       24.51       47.48 o
  -5   9   7       21.09       42.74       24.19 o
  -4   9   7       65.16      110.74       96.94 o
  -3   9   7      971.82      971.49      115.39 o
  -2   9   7       10.80       15.32       14.72 o
  -1   9   7     3152.91     2817.94      203.11 o
   0   9   7      582.66      510.52       67.95 o
   1   9   7      186.83      110.08       51.48 o
   2   9   7     6100.35     5542.44      224.66 o
   3   9   7       33.40       14.95       34.40 o
   4   9   7     3634.90     3386.29      163.99 o
   5   9   7     1034.60      920.13      106.96 o
   6   9   7      390.99      325.49       61.79 o
   7   9   7     5150.88     5085.98      229.03 o
   8   9   7       77.59       78.91       90.95 o
   9   9   7      655.66      753.47       89.19 o
  10   9   7        9.04        1.90       11.85 o
  11   9   7      156.19      105.48      131.60 o
  12   9   7      337.50      277.89      117.92 o
  13   9   7       70.81       64.58      158.94 o
  -7  10   7        2.64        4.06        5.82 o
  -6  10   7       25.99       64.40       37.95 o
  -5  10   7       80.98      252.01       96.11 o
  -4  10   7      120.54      440.62       74.69 o
  -3  10   7      558.08      617.20       91.70 o
  -2  10   7       44.45       46.74       42.57 o
  -1  10   7      477.12      505.57       72.56 o
   0  10   7     3616.28     3101.00      175.21 o
   1  10   7     2545.56     2372.88      138.20 o
   2  10   7      193.11      192.47       55.78 o
   3  10   7      615.94      505.30       79.27 o
   4  10   7      194.87      194.85       59.73 o
   5  10   7      616.24      526.27       80.69 o
   6  10   7     3084.96     3121.97      171.82 o
   7  10   7      694.59      758.99       74.30 o
   8  10   7      709.40      675.28       81.57 o
   9  10   7      734.01      713.43       89.69 o
  10  10   7       19.96        0.31       25.55 o
  11  10   7     2379.57     1675.49      252.94 o
  12  10   7       34.65       23.42       79.22 o
  13  10   7       88.14       80.95      194.93 o
  -6  11   7       14.69        0.13       25.13 o
  -5  11   7       47.61       74.17       59.08 o
  -4  11   7        0.75        1.50        0.94 o
  -3  11   7       19.59       12.57       21.70 o
  -2  11   7       53.74       56.00       65.04 o
  -1  11   7      838.48      869.49      104.52 o
   0  11   7       17.00       23.60       23.88 o
   1  11   7      483.65      354.58       73.05 o
   2  11   7     3566.60     3197.12      203.74 o
   3  11   7     1712.11     1547.72      136.41 o
   4  11   7     2280.13     2217.09      125.87 o
   5  11   7      -20.34        0.61       27.79 o
   6  11   7     1575.25     1520.16      129.93 o
   7  11   7     1417.05     1310.72      112.84 o
   8  11   7      142.88      162.71      152.10 o
   9  11   7     4172.79     3497.04      317.47 o
  10  11   7      -22.22        8.19       57.04 o
  11  11   7      402.66      335.40      106.60 o
  12  11   7      127.57      129.88      205.94 o
  -5  12   7       33.75       30.06       41.71 o
  -4  12   7      100.95       79.39      129.74 o
  -3  12   7      426.90      587.55       97.27 o
  -2  12   7      102.76      132.19      174.90 o
  -1  12   7     1158.65      980.35      145.36 o
   0  12   7       97.07       95.42       93.87 o
   1  12   7       67.80       66.05       81.34 o
   2  12   7      889.95      867.04       92.18 o
   3  12   7      223.74      194.28       53.75 o
   4  12   7      754.35      757.46       73.81 o
   5  12   7      253.12      240.69       63.58 o
   6  12   7       26.62        0.10       28.03 o
   7  12   7     1106.67     1188.68       99.82 o
   8  12   7      472.85      556.72       67.80 o
   9  12   7      454.64      430.49      112.71 o
  10  12   7       19.96       14.02       34.19 o
  11  12   7      293.05      223.66      120.14 o
  12  12   7       49.72       39.50      154.93 o
  -4  13   7        3.62        3.25       11.17 o
  -3  13   7       64.49      151.33      106.66 o
  -2  13   7       -4.82        1.63        5.70 o
  -1  13   7       44.00        2.11       67.44 o
   0  13   7       13.13       47.18       12.85 o
   1  13   7      236.30      223.05       57.18 o
   2  13   7      498.29      490.09       69.97 o
   3  13   7      110.49       91.99      119.49 o
   4  13   7      280.75      329.05       70.84 o
   5  13   7        3.52        4.17       18.18 o
   6  13   7     1265.37     1385.62      118.46 o
   7  13   7       24.61       37.45       31.12 o
   8  13   7     1363.93      959.47      175.38 o
   9  13   7      660.31      516.64      132.54 o
  10  13   7       -7.16        2.10       29.43 o
  11  13   7     1623.09      997.66      180.05 o
  -3  14   7       57.56       33.33       94.38 o
  -2  14   7       18.08       17.45       27.32 o
  -1  14   7      308.87      347.56       62.29 o
   0  14   7      -12.35        8.27       20.90 o
   1  14   7      378.43      432.74       75.06 o
   2  14   7       70.06       99.91       82.10 o
   3  14   7      225.25      202.90       75.30 o
   4  14   7      735.02      857.79       97.94 o
   5  14   7        8.79       15.61       16.38 o
   6  14   7      446.48      488.32       69.45 o
   7  14   7      313.39      345.44       67.03 o
   8  14   7       31.64        0.17       67.50 o
   9  14   7      423.38      370.71      147.45 o
  10  14   7       51.60       41.75      104.83 o
  -2  15   7      -17.18        0.47       28.12 o
  -1  15   7      364.24      355.60      136.01 o
   0  15   7       38.42       30.52       66.37 o
   1  15   7       96.43       90.39      110.67 o
   2  15   7      154.33      200.09       53.86 o
   3  15   7       88.25       79.95      115.12 o
   4  15   7      256.35      359.77       61.06 o
   5  15   7       79.60       45.79      116.14 o
   6  15   7       31.39       36.79       45.56 o
   7  15   7      213.95      202.79      112.19 o
   8  15   7      434.68      369.91      128.01 o
   9  15   7       15.82        4.92       44.51 o
   0  16   7       41.69       10.52       74.62 o
   1  16   7      202.20      196.84       98.75 o
   2  16   7       19.59       26.65       15.98 o
   3  16   7      225.25      320.70       64.83 o
   4  16   7      149.38      291.03      110.63 o
   5  16   7       -1.51        0.06        5.36 o
   6  16   7      434.68      355.62      121.23 o
   7  16   7      -20.34        2.23       45.60 o
   8  16   7      332.23      277.32      127.66 o
   4  17   7       83.77      127.17       85.70 o
  -2 -14   8       67.80       80.43       93.24 o
  -1 -14   8       17.58       56.46       26.26 o
   0 -14   8       99.44      152.77       88.11 o
   1 -14   8        7.53       19.72       10.43 o
  -4 -13   8       65.29       12.35      138.67 o
  -3 -13   8       97.03      151.48      106.71 o
  -2 -13   8      -14.06       19.63       13.28 o
  -1 -13   8       21.09       34.29       21.84 o
   0 -13   8      112.50       87.10       88.12 o
   1 -13   8       -7.28        0.05       12.08 o
   2 -13   8      405.05      557.52      105.96 o
   3 -13   8       -1.00       10.06        3.74 o
   4 -13   8      119.78      165.29      138.38 o
  -6 -12   8       48.97       64.68       72.80 o
  -5 -12   8      226.38      144.62       83.44 o
  -4 -12   8       88.59      108.87       92.51 o
  -3 -12   8       27.72       49.84       28.48 o
  -2 -12   8      107.98      149.90       95.32 o
  -1 -12   8        0.75       16.41        1.06 o
   0 -12   8      721.20      649.28       98.72 o
   1 -12   8       24.11       31.77       29.37 o
   2 -12   8      101.70      104.37       57.78 o
   3 -12   8      116.77      154.36      110.99 o
   4 -12   8      -29.70        1.35       33.85 o
   5 -12   8      128.93      154.02       93.62 o
   6 -12   8      131.46      100.02      184.16 o
  -7 -11   8      255.38      169.76      100.05 o
  -6 -11   8       26.74        1.45       44.72 o
  -5 -11   8      118.53      138.47      110.02 o
  -4 -11   8       -7.23        8.08        8.67 o
  -3 -11   8       29.83       37.10       27.62 o
  -2 -11   8      263.67      396.73       51.35 o
  -1 -11   8       52.48       70.01       69.62 o
   0 -11   8       41.69       36.87       45.83 o
   1 -11   8       15.32        0.48       16.17 o
   2 -11   8      185.83      120.60       81.52 o
   3 -11   8       51.66       72.76       54.21 o
   4 -11   8     1351.76     1091.34      137.00 o
   5 -11   8        8.18       41.75       10.45 o
   6 -11   8       77.27       87.64       94.11 o
   7 -11   8      230.22      341.21       79.13 o
  -7 -10   8       92.66       24.71      187.46 o
  -6 -10   8      123.17       74.01      178.10 o
  -5 -10   8       87.89       63.76       73.95 o
  -4 -10   8       17.33        0.85       15.19 o
  -3 -10   8     1233.08     1096.85      119.19 o
  -2 -10   8       31.04       19.31       36.53 o
  -1 -10   8      705.64      617.14       78.92 o
   0 -10   8     1007.48      901.13      112.75 o
   1 -10   8      -11.80       15.20       17.31 o
   2 -10   8     2059.40     1814.51      149.80 o
   3 -10   8       30.64       39.48       35.47 o
   4 -10   8      439.31      454.71       80.87 o
   5 -10   8      288.34      351.19       58.81 o
   6 -10   8       13.18        0.08       14.12 o
   7 -10   8      445.60      479.84       71.79 o
   8 -10   8       17.52        0.97       19.49 o
  -8  -9   8      277.61      138.64      100.60 o
  -7  -9   8      110.37       94.42      177.08 o
  -6  -9   8       90.65      114.45       81.33 o
  -5  -9   8      657.17      626.70       94.68 o
  -4  -9   8       26.12       29.22       27.27 o
  -3  -9   8      467.08      568.41       93.64 o
  -2  -9   8      187.13      180.18       73.47 o
  -1  -9   8        8.79       14.57       11.62 o
   0  -9   8     1458.23     1180.98      129.47 o
   1  -9   8      185.97      194.82       48.36 o
   2  -9   8      128.50      141.47      132.66 o
   3  -9   8       26.26       37.06       22.95 o
   4  -9   8       25.61       35.84       28.23 o
   5  -9   8      149.54      203.95      105.68 o
   6  -9   8      602.11      641.44       84.23 o
   7  -9   8       44.64       33.27       53.80 o
   8  -9   8       79.85       94.97      102.14 o
   9  -9   8      331.85      403.17       74.52 o
  -8  -8   8       27.50        1.41       31.39 o
  -7  -8   8      217.72      168.42       62.73 o
  -6  -8   8       13.56        0.19       18.86 o
  -5  -8   8      175.28      193.25       79.57 o
  -4  -8   8       14.31        2.48       12.16 o
  -3  -8   8       34.40       35.04       27.40 o
  -2  -8   8       39.48       29.48       38.37 o
  -1  -8   8      222.99      227.64       70.32 o
   0  -8   8       12.48        7.99       10.34 o
   1  -8   8       31.64       52.76       32.63 o
   2  -8   8     2463.44     2084.80      149.33 o
   3  -8   8        5.09        1.59        5.75 o
   4  -8   8     1824.98     1460.67      128.75 o
   5  -8   8      816.63      791.70       82.50 o
   6  -8   8      313.39      323.62       62.69 o
   7  -8   8      714.17      774.40       98.43 o
   8  -8   8       -7.72        0.03        8.37 o
   9  -8   8      238.06      269.34       93.57 o
  10  -8   8       -3.77       23.97       10.53 o
  -9  -7   8       -3.77        1.06       14.15 o
  -8  -7   8      181.05      168.14       76.12 o
  -7  -7   8       -1.76        0.35        4.54 o
  -6  -7   8        4.52        7.33        4.50 o
  -5  -7   8      488.67      519.96       84.40 o
  -4  -7   8      132.09      119.60      162.67 o
  -3  -7   8     1388.17     1363.23      115.18 o
  -2  -7   8      646.37      496.84       83.02 o
  -1  -7   8      725.32      797.68      113.13 o
   0  -7   8      221.23      211.74       51.46 o
   1  -7   8       22.82       18.52       23.44 o
   2  -7   8     6225.01     4677.47      246.26 o
   3  -7   8       26.74       28.45       26.93 o
   4  -7   8       46.90       59.36       47.41 o
   5  -7   8     5633.53     3987.98      212.43 o
   6  -7   8       47.27       18.42       53.53 o
   7  -7   8      644.68      714.52       83.60 o
   8  -7   8      196.81      207.13       56.34 o
   9  -7   8        9.98       26.46        8.82 o
  10  -7   8      -26.37        4.41       17.99 o
  -9  -6   8      -24.86        6.78       69.09 o
  -8  -6   8      193.36      218.75      113.02 o
  -7  -6   8      150.67      161.78       84.64 o
  -6  -6   8       15.32       16.96       21.34 o
  -5  -6   8      645.37      564.01       90.31 o
  -4  -6   8        6.78        0.22        9.09 o
  -3  -6   8      266.94      298.31       50.54 o
  -2  -6   8      238.56      173.79       47.88 o
  -1  -6   8      140.62      100.08      137.52 o
   0  -6   8      191.85      240.43       49.19 o
   1  -6   8      316.19      384.20       59.46 o
   2  -6   8        2.45        1.88        6.25 o
   3  -6   8       26.93       25.52       22.04 o
   4  -6   8     3414.92     2999.10      157.78 o
   5  -6   8       21.47       11.49       23.07 o
   6  -6   8      314.90      307.61       49.92 o
   7  -6   8     1161.66     1022.63      117.62 o
   8  -6   8      548.65      597.05       82.20 o
   9  -6   8      812.97      695.61       84.00 o
  10  -6   8       -7.10        0.30        5.75 o
  11  -6   8      437.37      476.81       76.32 o
  -9  -5   8       -5.02        0.58       19.26 o
  -8  -5   8      -31.89       35.91       36.70 o
  -7  -5   8       50.98       51.77       52.39 o
  -6  -5   8      125.81      143.90      149.25 o
  -5  -5   8       -4.02        2.50        5.14 o
  -4  -5   8      586.86      522.10       70.82 o
  -3  -5   8      573.05      594.12       77.27 o
  -2  -5   8       -0.50        0.83        0.81 o
  -1  -5   8     3113.33     2642.96      162.16 o
   0  -5   8      240.51      235.02       41.29 o
   1  -5   8      595.14      697.60       73.63 o
   2  -5   8     4882.44     4141.30      202.85 o
   3  -5   8       82.87      103.93       71.73 o
   4  -5   8     5841.08     4736.22      352.77 o
   5  -5   8      103.75      119.59      103.68 o
   6  -5   8      821.58      736.54       81.28 o
   7  -5   8     1923.62     1504.24      126.71 o
   8  -5   8      639.59      593.48       93.92 o
   9  -5   8      412.33      363.78       77.18 o
  10  -5   8       21.60       10.56       29.60 o
  11  -5   8        9.29        5.98       20.20 o
  12  -5   8       26.91       18.55       43.19 o
 -10  -4   8      -24.11        1.88       30.31 o
  -9  -4   8       45.45       64.02       35.33 o
  -8  -4   8      252.87      236.72       66.24 o
  -7  -4   8       53.74       46.83       51.56 o
  -6  -4   8      755.61      666.68      103.83 o
  -5  -4   8     1187.78      924.60      115.89 o
  -4  -4   8      236.80      215.01       61.93 o
  -3  -4   8     1786.19     1553.91      119.97 o
  -2  -4   8      283.76      220.79       57.41 o
  -1  -4   8      757.44      777.97       49.82 o
   0  -4   8     1942.13     1819.77       79.25 o
   1  -4   8      290.42      303.39       41.32 o
   2  -4   8     3614.26     3213.13      218.48 o
   3  -4   8      105.17      167.07      162.68 o
   4  -4   8      245.59      255.44      100.42 o
   5  -4   8       92.41       99.68       81.47 o
   6  -4   8     4064.06     3675.52      219.57 o
   7  -4   8       84.12       85.45      104.99 o
   8  -4   8     1590.57     1094.73      142.69 o
   9  -4   8      232.53      214.83       66.01 o
  10  -4   8       11.05       16.09       18.25 o
  11  -4   8      768.16      691.03      149.97 o
  12  -4   8      -22.39        2.47       29.40 o
 -10  -3   8       71.82       77.25       91.90 o
  -9  -3   8       -6.28        4.28        9.34 o
  -8  -3   8      456.03      491.45       83.24 o
  -7  -3   8       27.37       41.26       38.13 o
  -6  -3   8      -15.82        0.20       19.18 o
  -5  -3   8       73.33       93.59       82.03 o
  -4  -3   8      147.15       81.53      128.66 o
  -3  -3   8       74.08       94.74       76.05 o
  -2  -3   8      611.72      558.75       69.22 o
  -1  -3   8     2321.38     2141.17      108.97 o
   0  -3   8       52.73       47.02       30.16 o
   1  -3   8     4232.73     4034.28      139.86 o
   2  -3   8      590.93      627.17       72.24 o
   3  -3   8      439.20      419.28       92.09 o
   4  -3   8     8650.31     8161.16      438.12 o
   5  -3   8       -7.53        2.11        4.53 o
   6  -3   8     5096.54     4625.92      229.38 o
   7  -3   8      469.18      441.03       83.81 o
   8  -3   8     1669.42     1498.90      130.95 o
   9  -3   8     1818.58     1585.33      148.37 o
  10  -3   8       -1.00       10.79        2.06 o
  11  -3   8      278.31      393.64       68.33 o
  12  -3   8       21.52       10.57       20.51 o
 -10  -2   8       42.69       51.90       46.18 o
  -9  -2   8       42.19       21.58       43.97 o
  -8  -2   8      164.98      174.07       58.10 o
  -7  -2   8        1.00       17.89        3.53 o
  -6  -2   8      975.58      951.09       86.87 o
  -5  -2   8       -4.14        1.88        5.99 o
  -4  -2   8     2223.58     1886.54      135.00 o
  -3  -2   8     1287.02      982.05      114.58 o
  -2  -2   8       76.59       45.50       73.56 o
  -1  -2   8     3470.56     2934.35      124.07 o
   0  -2   8      318.13      264.39       40.67 o
   1  -2   8      546.43      472.82       53.81 o
   2  -2   8     7730.47     7912.02      323.56 o
   3  -2   8     1006.85     1091.40      124.80 o
   4  -2   8     4665.85     4991.97      255.50 o
   5  -2   8       88.52      107.55       97.94 o
   6  -2   8        6.78        3.85        6.17 o
   7  -2   8      647.63      698.84       86.74 o
   8  -2   8      712.41      751.53       92.62 o
   9  -2   8      -16.82        0.58       13.05 o
  10  -2   8      604.94      683.64       84.41 o
  11  -2   8      224.25      310.14       57.88 o
  12  -2   8       36.16       17.74       31.88 o
  13  -2   8      394.54      365.97       80.87 o
 -10  -1   8       68.71      114.95       72.88 o
  -9  -1   8       57.56       17.41       74.72 o
  -8  -1   8      163.63      170.95       59.24 o
  -7  -1   8       56.35       53.97       58.78 o
  -6  -1   8      131.99       90.33      124.73 o
  -5  -1   8      106.67       81.48      104.39 o
  -4  -1   8       54.54        0.38       28.30 o
  -3  -1   8     2722.90     2258.88      159.10 o
  -2  -1   8      159.11      157.12       57.62 o
  -1  -1   8      440.71      379.52       52.54 o
   0  -1   8     4952.50     4365.68      173.04 o
   1  -1   8      528.55      494.41       60.16 o
   2  -1   8       38.04       40.33       31.08 o
   3  -1   8     3875.59     4024.81      226.26 o
   4  -1   8     1064.86     1039.59      137.51 o
   5  -1   8      189.84      235.77       59.22 o
   6  -1   8     3567.35     4066.43      141.01 o
   7  -1   8       69.06       69.12       79.77 o
   8  -1   8     2157.08     2052.97      129.13 o
   9  -1   8     1087.83     1137.04       98.94 o
  10  -1   8      312.89      428.83       73.72 o
  11  -1   8     1064.73     1155.48      112.13 o
  12  -1   8        1.00        2.96        2.59 o
  13  -1   8      112.00      173.87      103.82 o
 -10   0   8       74.33       54.69      109.59 o
  -9   0   8       28.93        8.83       36.62 o
  -8   0   8       50.02       77.34       53.18 o
  -7   0   8       35.56       13.92       37.01 o
  -6   0   8      363.41      368.75       66.99 o
  -5   0   8       -3.01        0.13        3.79 o
  -4   0   8     1935.60     1649.69      135.82 o
  -3   0   8       17.08        7.66       10.36 o
  -2   0   8       72.82       40.72       65.22 o
  -1   0   8     2009.18     1823.12      108.39 o
   0   0   8     3538.97     3227.41      141.99 o
   1   0   8     8041.22     7987.79      245.75 o
   2   0   8     1801.50     2149.46       77.59 o
   3   0   8     1104.41     1154.14      116.36 o
   4   0   8     9327.94     9787.57      417.79 o
   5   0   8       17.78        0.13       13.62 o
   6   0   8     9335.73     9243.77      312.38 o
   7   0   8      200.89      213.85       49.72 o
   8   0   8      183.57      226.40       60.55 o
   9   0   8      750.08      907.81       78.15 o
  10   0   8      341.02      442.01       79.54 o
  11   0   8       48.72       72.33       50.96 o
  12   0   8       39.68       99.78       40.52 o
  13   0   8       13.56      171.96       20.18 o
  -9   1   8      178.17       91.40       89.86 o
  -8   1   8       91.00      158.61       99.19 o
  -7   1   8      106.72      101.77      109.43 o
  -6   1   8     1373.35     1218.20      117.17 o
  -5   1   8      184.07      198.81       65.82 o
  -4   1   8      650.89      574.43       78.48 o
  -3   1   8      912.55      759.49       78.34 o
  -2   1   8      315.84      348.00       42.86 o
  -1   1   8     3607.78     3216.59      149.90 o
   0   1   8      193.61      187.12       45.42 o
   1   1   8      788.50      741.89       52.70 o
   2   1   8     1206.11     1358.11       72.52 o
   3   1   8     2046.34     2273.68       94.07 o
   4   1   8     2619.14     2562.04      122.69 o
   5   1   8     1161.41     1186.41       84.70 o
   6   1   8     1090.34     1113.42       89.68 o
   7   1   8       35.16       60.23       37.83 o
   8   1   8     4796.11     4325.16      264.44 o
   9   1   8       26.12       29.09       26.04 o
  10   1   8     2490.31     3066.22      165.02 o
  11   1   8      417.10      612.53       79.99 o
  12   1   8        5.02        4.39        7.69 o
  13   1   8      232.63      517.47       73.96 o
  -9   2   8       30.51       93.71       37.27 o
  -8   2   8      156.19      269.18       42.72 o
  -7   2   8       28.12        4.22       22.82 o
  -6   2   8      149.41      163.92      113.28 o
  -5   2   8        8.54        0.97        6.69 o
  -4   2   8       10.04        2.24        9.57 o
  -3   2   8      283.26      297.92       46.82 o
  -2   2   8      637.71      592.59       59.01 o
  -1   2   8      109.74      119.73       73.42 o
   0   2   8      755.61      897.42       66.63 o
   1   2   8     2875.78     2718.89      121.34 o
   2   2   8       73.07       65.33       52.98 o
   3   2   8     7147.50     7448.42      228.59 o
   4   2   8      919.08     1007.67       72.90 o
   5   2   8      423.88      401.37       59.45 o
   6   2   8     9259.54     8761.72      332.08 o
   7   2   8        2.51        0.20        4.65 o
   8   2   8     2334.37     2587.74      150.58 o
   9   2   8      407.31      500.02       71.32 o
  10   2   8      -16.82        2.62       13.39 o
  11   2   8      732.00      913.79       96.05 o
  12   2   8      115.51      148.22      126.18 o
  13   2   8       84.12      171.75       89.27 o
  14   2   8      -32.90        2.36       31.08 o
  -9   3   8       -6.53        7.09       11.49 o
  -8   3   8        7.16        0.68       20.87 o
  -7   3   8      582.34      418.01      106.05 o
  -6   3   8       36.66       33.61       36.24 o
  -5   3   8       -0.75       10.36        0.97 o
  -4   3   8     4412.81     3895.58      213.45 o
  -3   3   8      624.20      587.66       61.00 o
  -2   3   8     2567.84     2733.07      111.59 o
  -1   3   8     4124.32     3819.03      166.12 o
   0   3   8      619.25      595.30       61.78 o
   1   3   8     5084.09     5049.67      184.96 o
   2   3   8     2011.44     1784.16       82.46 o
   3   3   8      893.97      979.95       76.47 o
   4   3   8     6232.44     6077.20      217.36 o
   5   3   8      827.68      930.49       68.49 o
   6   3   8     3768.99     3594.14      144.72 o
   7   3   8      167.85      188.53       53.34 o
   8   3   8     1160.91     1415.48      104.29 o
   9   3   8       56.50       72.97       61.64 o
  10   3   8      952.48      846.99      102.99 o
  11   3   8       16.32       34.76       21.76 o
  12   3   8      349.55      380.58       74.97 o
  13   3   8      139.87      146.46      155.55 o
  14   3   8        0.00       16.46        2.29 o
  -9   4   8       26.62        1.85       39.71 o
  -8   4   8      230.15      261.36       81.95 o
  -7   4   8       45.20       40.64       62.83 o
  -6   4   8     1336.44      965.79      124.32 o
  -5   4   8        6.33       15.72        5.95 o
  -4   4   8     2504.88     2169.47      217.75 o
  -3   4   8     1058.83     1062.52       66.67 o
  -2   4   8      232.97      260.72       33.36 o
  -1   4   8     1240.01     1289.60       82.41 o
   0   4   8     2396.65     2525.42      113.38 o
   1   4   8      619.75      675.37       62.71 o
   2   4   8     6051.89     5310.65      187.27 o
   3   4   8     2508.65     2661.82      122.18 o
   4   4   8      982.11      943.06       78.02 o
   5   4   8     3460.12     3668.43      140.34 o
   6   4   8      510.52      533.53       65.70 o
   7   4   8       -1.26        0.47        1.27 o
   8   4   8    22960.20    22607.56      819.62 o
   9   4   8        9.29       27.02       11.63 o
  10   4   8     3611.29     4181.93      174.76 o
  11   4   8      752.59      734.13       81.73 o
  12   4   8       27.12       21.23       29.62 o
  13   4   8      707.14      668.20      100.53 o
  14   4   8       46.21       61.33       56.37 o
  -9   5   8       62.78       41.93       70.97 o
  -8   5   8        4.52       94.00       12.32 o
  -7   5   8       94.17      153.37      135.45 o
  -6   5   8       11.30       17.12       29.99 o
  -5   5   8       62.53       24.62      101.57 o
  -4   5   8     1020.03     1056.84      115.40 o
  -3   5   8       58.38       88.23       31.04 o
  -2   5   8     4344.17     4654.72      145.59 o
  -1   5   8      430.66      483.75       51.41 o
   0   5   8      287.53      279.16       40.78 o
   1   5   8     7685.39     7806.09      263.65 o
   2   5   8        8.29        4.10        4.58 o
   3   5   8     4013.33     4107.68      168.30 o
   4   5   8     5790.22     5345.93      211.23 o
   5   5   8     1197.82     1160.72       68.29 o
   6   5   8     4684.31     4901.23      177.78 o
   7   5   8      472.10      575.03       61.49 o
   8   5   8    10051.46     9849.74      395.80 o
   9   5   8       38.57       19.21       44.08 o
  10   5   8      879.91     1001.97       90.87 o
  11   5   8      451.25      510.33       81.91 o
  12   5   8      223.49      233.92       63.20 o
  13   5   8       35.86       39.44       33.98 o
  14   5   8      254.63      173.47      147.52 o
  -8   6   8       -3.52       13.01        7.42 o
  -7   6   8       37.29       48.58       65.80 o
  -6   6   8       54.24       71.70       92.05 o
  -5   6   8       87.39       57.64      144.51 o
  -4   6   8     1989.21     1502.46      183.68 o
  -3   6   8      166.24      192.28       68.93 o
  -2   6   8     1060.96      983.45       81.53 o
  -1   6   8     2002.90     1980.89      118.38 o
   0   6   8       32.14        0.10       21.86 o
   1   6   8     1944.89     1928.41       97.83 o
   2   6   8      130.08       19.59      102.27 o
   3   6   8       15.82        0.36       11.91 o
   4   6   8     4695.86     4168.59      179.83 o
   5   6   8     4015.84     4225.77      158.12 o
   6   6   8     2279.13     2044.00      119.72 o
   7   6   8      724.72      789.01       76.30 o
   8   6   8     1242.52     1264.90      117.77 o
   9   6   8      -12.96        3.05       23.49 o
  10   6   8     5870.68     6613.39      304.42 o
  11   6   8       10.80        6.42       10.15 o
  12   6   8      404.55      467.08       77.11 o
  13   6   8      109.24      451.30      183.22 o
  14   6   8      128.82      112.12      188.74 o
  -8   7   8       68.30      158.58       77.62 o
  -7   7   8       13.56        4.80       22.62 o
  -6   7   8       76.09      142.58       68.25 o
  -5   7   8        6.78        3.23       11.92 o
  -4   7   8      -10.55        0.30       13.67 o
  -3   7   8       30.89        6.70       33.86 o
  -2   7   8      529.85      499.28       78.54 o
  -1   7   8      196.30      220.74       38.32 o
   0   7   8      325.45      262.63       48.11 o
   1   7   8      176.79      187.44       62.33 o
   2   7   8      103.71        1.78       87.79 o
   3   7   8     5492.90     5251.89      225.39 o
   4   7   8      149.16       75.63       91.46 o
   5   7   8     3155.02     3246.52      170.24 o
   6   7   8     5473.82     5350.23      235.46 o
   7   7   8      120.28      105.29      112.65 o
   8   7   8     5611.68     5197.60      225.62 o
   9   7   8        0.50        5.82        1.43 o
  10   7   8      934.45     1025.50       94.05 o
  11   7   8      118.12      103.67      107.95 o
  12   7   8       33.52        0.22       47.85 o
  13   7   8      293.30      364.01      170.05 o
  -7   8   8       13.56       27.39       24.12 o
  -6   8   8       79.48       76.38       88.61 o
  -5   8   8      153.31      214.77       69.81 o
  -4   8   8      590.62      554.10      102.05 o
  -3   8   8       99.19       98.86       68.99 o
  -2   8   8     1698.30     1394.70      139.67 o
  -1   8   8      315.11      361.06       56.00 o
   0   8   8      181.05      218.02       48.87 o
   1   8   8     3398.85     3163.55      157.94 o
   2   8   8       30.38        3.74       28.07 o
   3   8   8     3126.64     2924.09      151.40 o
   4   8   8     1078.54      920.15      102.61 o
   5   8   8      315.65      277.61       66.13 o
   6   8   8     1205.96     1200.03      107.39 o
   7   8   8     1098.13     1113.66      100.70 o
   8   8   8       80.11       67.25       81.74 o
   9   8   8      175.28      155.98       63.60 o
  10   8   8      222.99      246.88       51.78 o
  11   8   8      111.80       80.94      142.72 o
  12   8   8     1496.52     1143.60      163.19 o
  13   8   8       40.30        5.02       69.26 o
  -7   9   8       18.08       98.38       48.77 o
  -6   9   8      102.83      136.03      186.62 o
  -5   9   8       -9.04        1.17       11.44 o
  -4   9   8       92.28      468.80       69.73 o
  -3   9   8       67.80        5.31       73.58 o
  -2   9   8       95.93      114.52      116.28 o
  -1   9   8      237.76      209.15       80.83 o
   0   9   8     2127.24     1837.11      119.98 o
   1   9   8      297.32      278.75       61.59 o
   2   9   8      294.06      190.85       69.34 o
   3   9   8      136.36      141.30      106.96 o
   4   9   8       53.24        0.96       48.35 o
   5   9   8     4729.26     4443.47      219.44 o
   6   9   8      129.83      141.07      166.53 o
   7   9   8     2398.66     2095.61      138.95 o
   8   9   8      728.24      731.32       82.35 o
   9   9   8      -10.04        2.67        9.67 o
  10   9   8     3160.29     2429.00      269.94 o
  11   9   8       64.79       18.06      115.94 o
  12   9   8       71.82       96.92      193.90 o
  13   9   8      145.40      171.33      206.09 o
  -6  10   8       33.52       59.95       67.59 o
  -5  10   8       50.85       60.83       95.02 o
  -4  10   8       20.49       66.68       24.79 o
  -3  10   8        5.12       28.27        5.91 o
  -2  10   8      240.82      194.79       85.12 o
  -1  10   8      154.19      174.56       71.83 o
   0  10   8      875.39      661.24       92.85 o
   1  10   8       20.59        1.74       20.32 o
   2  10   8     2675.14     2555.10      147.42 o
   3  10   8     3599.99     2999.23      197.49 o
   4  10   8        5.52        2.42        7.87 o
   5  10   8     1238.50     1022.62       93.40 o
   6  10   8      209.68      159.43       60.39 o
   7  10   8        4.52       31.77        4.96 o
   8  10   8     1385.66     1331.39      115.55 o
   9  10   8      231.03      241.53       52.47 o
  10  10   8      446.28      385.73       89.17 o
  11  10   8      -42.69        0.66       87.63 o
  12  10   8     1004.96      700.59      237.53 o
  13  10   8        7.16       31.26       17.71 o
  -5  11   8       74.33       82.50       89.51 o
  -4  11   8      181.81      298.65      116.73 o
  -3  11   8       24.11       37.44       32.19 o
  -2  11   8      502.98      783.47       93.65 o
  -1  11   8       -9.54        8.48       11.77 o
   0  11   8      371.90      396.10       72.31 o
   1  11   8      628.29      672.33       57.49 o
   2  11   8       36.66        3.25       37.74 o
   3  11   8     3850.36     3268.25      219.09 o
   4  11   8      228.52      174.55       64.05 o
   5  11   8      323.44      298.12       63.82 o
   6  11   8      885.18      876.75      106.04 o
   7  11   8      862.83      781.80      102.72 o
   8  11   8      -16.57        7.55       16.33 o
   9  11   8      511.77      494.13       82.31 o
  10  11   8     1242.27     1071.98      169.87 o
  11  11   8       89.65        1.39      164.01 o
  12  11   8     1730.69     1019.49      241.12 o
  -5  12   8      -16.57        0.07       45.47 o
  -4  12   8       62.78       86.07      157.00 o
  -3  12   8      111.50       56.21      134.79 o
  -2  12   8       13.18       25.32       21.91 o
  -1  12   8       35.26       28.38       44.16 o
   0  12   8      509.51      589.07       88.15 o
   1  12   8        0.86        0.06        0.86 o
   2  12   8     1664.65     1765.85      131.25 o
   3  12   8      603.43      631.29       93.24 o
   4  12   8      409.57      223.30       79.20 o
   5  12   8     2314.03     2072.90      133.68 o
   6  12   8       33.65       35.11       33.30 o
   7  12   8     1125.25     1069.41      113.85 o
   8  12   8      817.13      713.35       95.00 o
   9  12   8       -2.26        0.65        9.57 o
  10  12   8     1286.34     1114.07      199.70 o
  11  12   8       54.24       16.48       97.96 o
  12  12   8      153.18      145.67      137.70 o
  -4  13   8       68.30       24.49      184.86 o
  -3  13   8       54.99       40.17       65.91 o
  -2  13   8      200.89      331.11       84.58 o
  -1  13   8       53.49       33.32      105.08 o
   0  13   8      712.97      710.90      113.77 o
   1  13   8      187.83      269.72       62.60 o
   2  13   8       34.91        0.62       28.60 o
   3  13   8      564.01      552.41       70.07 o
   4  13   8       41.69       27.57       37.01 o
   5  13   8      229.02      210.76       49.89 o
   6  13   8      172.27      111.14       70.13 o
   7  13   8      177.79      168.74       75.25 o
   8  13   8      711.16      596.98       92.96 o
   9  13   8      452.38      450.06      137.52 o
  10  13   8       80.23       28.41      181.80 o
  11  13   8       61.77       50.15      158.75 o
  -2  14   8       99.94      140.50      150.58 o
  -1  14   8       -3.77       20.32       11.39 o
   0  14   8      -13.56       12.26       19.70 o
   1  14   8       27.55       73.51       28.40 o
   2  14   8      216.96      189.40       74.04 o
   3  14   8       16.57       38.31       23.81 o
   4  14   8      161.97      161.20       63.43 o
   5  14   8      367.13      481.87       75.39 o
   6  14   8      -43.95        0.95       33.49 o
   7  14   8      920.84      965.20      104.46 o
   8  14   8       62.53       43.21       82.12 o
   9  14   8      501.73      353.68      137.64 o
  10  14   8      334.49      302.30      123.49 o
  -1  15   8      237.68      210.67      182.21 o
   0  15   8      208.30      236.95      133.97 o
   1  15   8       13.18       15.26       30.05 o
   2  15   8      259.90      385.35       79.53 o
   3  15   8      170.90      230.45       59.35 o
   4  15   8       -7.83        7.30       28.19 o
   5  15   8     1633.76     1696.41      139.78 o
   6  15   8       21.85       11.39       18.69 o
   7  15   8      752.97      551.95      136.94 o
   8  15   8      303.22      231.03      113.07 o
   9  15   8       28.63        2.16       56.03 o
   1  16   8        3.26       22.35        7.71 o
   2  16   8       12.43        3.06       14.67 o
   3  16   8       38.42       29.35       45.37 o
   4  16   8       55.75       39.83       81.74 o
   5  16   8      205.41      250.45       78.64 o
   6  16   8      156.70      148.83      113.05 o
   7  16   8      476.87      372.44      138.82 o
  -2 -13   9        1.76        8.96        4.23 o
  -1 -13   9      283.01      363.67       71.91 o
   0 -13   9       26.12       73.43       32.28 o
   1 -13   9       18.83       10.54       20.51 o
   2 -13   9       58.76       76.13       77.51 o
   3 -13   9        7.16        6.05       10.44 o
  -4 -12   9      -12.56        0.06       11.72 o
  -3 -12   9       85.88       97.25       77.61 o
  -2 -12   9       87.39      104.77       87.08 o
  -1 -12   9       12.30        5.85       10.05 o
   0 -12   9       63.03       75.17       63.12 o
   1 -12   9      337.50      438.02       68.56 o
   2 -12   9        9.04       15.08        8.11 o
   3 -12   9      688.56      647.88      158.40 o
   4 -12   9       69.91       91.96       95.38 o
   5 -12   9      102.76       79.73      169.23 o
  -6 -11   9      125.43      110.93      134.04 o
  -5 -11   9       31.64        4.51       39.39 o
  -4 -11   9      286.77      452.70       67.05 o
  -3 -11   9       32.24       73.04       44.49 o
  -2 -11   9      181.10      223.75       57.87 o
  -1 -11   9      171.46      190.00       67.91 o
   0 -11   9        0.25        3.59        2.36 o
   1 -11   9     1263.11     1060.58      106.73 o
   2 -11   9        4.02       11.01        9.01 o
   3 -11   9       86.31      132.74       82.41 o
   4 -11   9       94.42      146.69       95.87 o
   5 -11   9       78.65       51.09      101.70 o
   6 -11   9       22.00       60.61       52.05 o
  -6 -10   9      291.17      187.20      107.67 o
  -5 -10   9       19.59        7.57       16.78 o
  -4 -10   9       19.34       32.32       16.70 o
  -3 -10   9       37.67       45.59       40.30 o
  -2 -10   9       -4.52        8.86        7.34 o
  -1 -10   9       87.39      105.09      103.82 o
   0 -10   9       42.69       80.28       39.67 o
   1 -10   9       33.90       57.35       40.15 o
   2 -10   9        5.60        0.86        9.28 o
   3 -10   9      815.37      707.26      103.18 o
   4 -10   9       10.76       10.81       12.18 o
   5 -10   9      539.21      719.60       91.37 o
   6 -10   9       38.42       74.59       47.91 o
   7 -10   9      105.97      129.74      123.31 o
   8 -10   9      247.60      233.85       97.96 o
  -7  -9   9      134.70       36.45      144.58 o
  -6  -9   9       46.71        0.04       52.49 o
  -5  -9   9      174.78      216.31       61.40 o
  -4  -9   9       95.93      131.60       97.07 o
  -3  -9   9       50.47       39.65       46.33 o
  -2  -9   9      397.01      543.02       78.38 o
  -1  -9   9       69.61       42.62      100.03 o
   0  -9   9      371.55      411.39       80.97 o
   1  -9   9     1354.52     1006.01      117.53 o
   2  -9   9       11.84       15.10       12.36 o
   3  -9   9     1025.20      993.96      104.83 o
   4  -9   9       -6.22       27.65       11.60 o
   5  -9   9      155.38      211.03       57.36 o
   6  -9   9      479.88      524.71       83.78 o
   7  -9   9       32.90       36.17       44.11 o
   8  -9   9      296.57      283.03       89.54 o
   9  -9   9       16.32        4.97       25.62 o
  -8  -8   9       59.89        5.49       81.19 o
  -7  -8   9      440.96      453.11       85.10 o
  -6  -8   9      146.90      172.04      153.92 o
  -5  -8   9        8.29       21.38       10.60 o
  -4  -8   9      484.40      514.40       77.00 o
  -3  -8   9        1.76        1.78        3.86 o
  -2  -8   9      499.22      535.88       82.34 o
  -1  -8   9      839.83      715.72      102.93 o
   0  -8   9       29.83       57.61       29.83 o
   1  -8   9     1552.80     1402.44      136.13 o
   2  -8   9        5.84       14.55        5.87 o
   3  -8   9       88.14       75.98       72.99 o
   4  -8   9      272.71      316.18       66.63 o
   5  -8   9      594.01      727.53       62.99 o
   6  -8   9        7.53        5.06       16.63 o
   7  -8   9      692.33      661.56       90.43 o
   8  -8   9      198.24      222.08       64.02 o
   9  -8   9       41.94       23.96       75.03 o
  -8  -7   9       39.17        2.35       53.18 o
  -7  -7   9        8.79        0.07       16.84 o
  -6  -7   9       83.12       52.77      104.08 o
  -5  -7   9      331.47      337.42       68.43 o
  -4  -7   9       85.88       79.68       95.02 o
  -3  -7   9      134.60      113.12      134.99 o
  -2  -7   9      333.98      334.67       73.13 o
  -1  -7   9       68.81       91.24       78.58 o
   0  -7   9     3151.10     2337.89      211.98 o
   1  -7   9      384.46      412.90       73.35 o
   2  -7   9      604.40      617.85       72.41 o
   3  -7   9     1552.76     1308.09      114.13 o
   4  -7   9       11.87        0.06       10.57 o
   5  -7   9     3604.66     2819.43      169.13 o
   6  -7   9        6.97       17.39        7.49 o
   7  -7   9      648.82      629.23       76.97 o
   8  -7   9      672.55      785.87       77.72 o
   9  -7   9       -7.53        4.23        9.96 o
  10  -7   9      367.38      414.98      105.51 o
  -8  -6   9       10.04        0.95       15.15 o
  -7  -6   9      682.28      576.72      103.71 o
  -6  -6   9       -4.27        0.17        5.65 o
  -5  -6   9      760.63      770.28       79.23 o
  -4  -6   9      333.23      373.24       62.09 o
  -3  -6   9      -21.09        0.76       16.58 o
  -2  -6   9     2276.11     1798.78      148.85 o
  -1  -6   9      395.00      333.97       71.00 o
   0  -6   9     1722.15     1570.49      107.46 o
   1  -6   9     2929.66     2276.78      138.80 o
   2  -6   9       14.64        2.73       12.49 o
   3  -6   9     2859.10     2141.91      207.60 o
   4  -6   9       11.87       18.88       10.90 o
   5  -6   9       44.64       48.15       42.14 o
   6  -6   9        0.65        6.41        2.25 o
   7  -6   9     1661.67     1442.28      114.25 o
   8  -6   9       41.43       57.53       45.86 o
   9  -6   9      161.72      139.49       53.58 o
  10  -6   9       59.01       91.59       70.55 o
  11  -6   9       20.59       44.06       28.06 o
  -9  -5   9       89.90      123.84      136.95 o
  -8  -5   9       27.12       21.87       30.33 o
  -7  -5   9      183.06      190.72      103.44 o
  -6  -5   9      100.45      110.47      104.92 o
  -5  -5   9      116.52      131.74       78.05 o
  -4  -5   9      717.69      639.52       81.17 o
  -3  -5   9      101.70       63.56       91.00 o
  -2  -5   9      390.48      360.83       65.12 o
  -1  -5   9      115.26       76.44      114.89 o
   0  -5   9      307.55      309.92       48.05 o
   1  -5   9      303.22      330.33       47.09 o
   2  -5   9     1409.26     1379.43      117.86 o
   3  -5   9      263.97      236.78       70.47 o
   4  -5   9      153.43      187.43       69.69 o
   5  -5   9     4156.06     3109.87      250.62 o
   6  -5   9      -12.30        0.89       12.35 o
   7  -5   9     1798.74     1325.00      140.98 o
   8  -5   9      915.07      669.76      117.23 o
   9  -5   9      211.44      233.87       68.52 o
  10  -5   9      817.88      696.50      113.20 o
  11  -5   9        4.30        2.40        5.62 o
  -9  -4   9       84.63       19.01       67.68 o
  -8  -4   9        4.27        0.40       14.96 o
  -7  -4   9        8.29       16.82       12.52 o
  -6  -4   9      -10.85        0.09       12.84 o
  -5  -4   9      482.90      426.63       83.00 o
  -4  -4   9      -20.59        3.91       19.28 o
  -3  -4   9      991.40      882.48      103.45 o
  -2  -4   9      915.57      755.59       90.52 o
  -1  -4   9       19.37        7.44       13.13 o
   0  -4   9     3336.25     2902.08      138.92 o
   1  -4   9     1037.17      955.49       69.42 o
   2  -4   9      759.98      713.53      107.51 o
   3  -4   9     5503.95     4319.45      291.92 o
   4  -4   9       59.97       30.38       78.47 o
   5  -4   9     3882.45     3166.46      220.26 o
   6  -4   9      338.40      305.66       87.47 o
   7  -4   9      221.27      276.98       40.54 o
   8  -4   9      919.59      805.60      107.66 o
   9  -4   9      148.95      155.30      137.34 o
  10  -4   9       76.41       86.13       90.97 o
  11  -4   9       47.57       59.08       52.70 o
  12  -4   9       44.99       84.26       47.83 o
  -9  -3   9       91.00      120.53      125.46 o
  -8  -3   9        9.64       19.88       10.52 o
  -7  -3   9      390.23      353.43       70.67 o
  -6  -3   9       -3.01        2.62        6.59 o
  -5  -3   9     1285.21     1027.28      114.25 o
  -4  -3   9      936.91      770.07       98.67 o
  -3  -3   9      763.14      631.47       90.24 o
  -2  -3   9     1834.15     1722.96      116.00 o
  -1  -3   9       80.93       42.16       72.26 o
   0  -3   9      915.32      937.32       62.28 o
   1  -3   9      936.95      905.32       66.60 o
   2  -3   9      166.94      141.51       59.17 o
   3  -3   9     1700.30     1478.32      123.39 o
   4  -3   9      143.14      159.26      153.40 o
   5  -3   9       55.37       71.64       97.31 o
   6  -3   9       -4.14        7.25       25.85 o
   7  -3   9     3789.71     3077.22      267.59 o
   8  -3   9      197.88      267.28       55.78 o
   9  -3   9     1567.21     1358.66      134.59 o
  10  -3   9       93.67      137.54      102.67 o
  11  -3   9       36.66        9.19       41.42 o
  12  -3   9      401.86      421.25       85.37 o
  -9  -2   9       68.05      110.28       69.07 o
  -8  -2   9       12.05        8.22       11.27 o
  -7  -2   9      453.51      449.05       76.83 o
  -6  -2   9       76.59       72.52       87.11 o
  -5  -2   9      107.23       33.39      105.53 o
  -4  -2   9      988.39     1139.01      115.16 o
  -3  -2   9     3765.53     2871.49      196.48 o
  -2  -2   9       33.90        0.01       23.57 o
  -1  -2   9       56.69       59.88       43.07 o
   0  -2   9      759.59      633.39       72.24 o
   1  -2   9      108.23       70.20      101.57 o
   2  -2   9     4410.09     4213.53      249.32 o
   3  -2   9     1510.08     1290.92      139.90 o
   4  -2   9      423.00      455.82       87.65 o
   5  -2   9     7100.29     6873.49      376.14 o
   6  -2   9       45.58       46.71       78.16 o
   7  -2   9     4460.94     3979.69      324.79 o
   8  -2   9      263.17      309.78       62.39 o
   9  -2   9       82.62      149.79       91.62 o
  10  -2   9     1167.08     1114.43      129.90 o
  11  -2   9       98.44      135.79       84.74 o
  12  -2   9       83.12      152.90      113.51 o
  13  -2   9      -24.86        0.70       35.29 o
  -9  -1   9        7.53        9.98        6.04 o
  -8  -1   9       18.08        3.04       18.09 o
  -7  -1   9      102.46       67.87       88.07 o
  -6  -1   9       35.86        0.12       35.41 o
  -5  -1   9     1416.59     1182.72      128.08 o
  -4  -1   9      109.99      124.12      133.11 o
  -3  -1   9     1423.52     1235.76      115.17 o
  -2  -1   9     3136.03     2772.18      185.82 o
  -1  -1   9      545.67      547.52       61.46 o
   0  -1   9     4507.12     4124.42      206.46 o
   1  -1   9      182.06      144.07       36.70 o
   2  -1   9     1548.50     1595.54      149.07 o
   3  -1   9     3346.37     3346.93      220.46 o
   4  -1   9       -2.26        3.36        8.58 o
   5  -1   9     6374.82     5910.40      376.33 o
   6  -1   9       26.62       39.30       18.39 o
   7  -1   9       42.69       35.16       47.01 o
   8  -1   9      218.72      281.88       63.50 o
   9  -1   9     2583.38     2224.39      185.56 o
  10  -1   9      177.29      287.29       52.16 o
  11  -1   9      259.65      336.81       64.30 o
  12  -1   9       24.86      168.24       36.65 o
  13  -1   9      -15.07       13.56       22.24 o
  -9   0   9      136.81      128.71      169.36 o
  -8   0   9        6.63       13.74       13.00 o
  -7   0   9      898.59      793.72       86.17 o
  -6   0   9       29.53       48.46       29.08 o
  -5   0   9      972.82      828.64       89.56 o
  -4   0   9      218.22      265.90       64.38 o
  -3   0   9       40.43       28.49       34.08 o
  -2   0   9     2252.01     2135.48      134.09 o
  -1   0   9     5468.04     5105.50      201.14 o
   0   0   9       81.86       77.13       81.90 o
   1   0   9      349.80      382.24       43.10 o
   2   0   9     1980.80     2048.24      108.49 o
   3   0   9      527.72      499.00       87.05 o
   4   0   9     2891.34     2896.37      206.00 o
   5   0   9      462.93      446.45      109.38 o
   6   0   9      -15.82        1.92       11.97 o
   7   0   9     8448.28     8194.33      319.41 o
   8   0   9        2.51        9.91        4.88 o
   9   0   9     2678.90     2487.60      176.24 o
  10   0   9      295.81      414.30       65.70 o
  11   0   9      -13.81        1.36       18.91 o
  12   0   9      718.94      815.23      110.54 o
  13   0   9      -28.63        7.17       36.82 o
  -9   1   9       66.29       50.95      145.04 o
  -8   1   9       66.29       34.13       82.14 o
  -7   1   9       13.06       15.27        9.23 o
  -6   1   9        0.00        1.91        1.46 o
  -5   1   9      243.33      245.84       56.09 o
  -4   1   9        6.53       25.12        8.51 o
  -3   1   9     2029.77     1966.97      130.56 o
  -2   1   9        8.10        4.37        5.93 o
  -1   1   9      369.39      389.06       41.91 o
   0   1   9     5216.68     5189.00      175.85 o
   1   1   9       14.31        0.31        7.79 o
   2   1   9     5718.15     5929.03      193.34 o
   3   1   9     2206.05     2428.15      117.04 o
   4   1   9      918.33      934.43       69.13 o
   5   1   9     2991.04     3203.28      143.89 o
   6   1   9      109.99      126.41      101.91 o
   7   1   9     2125.69     2273.84      140.45 o
   8   1   9        5.27        6.06        4.86 o
   9   1   9       61.52       74.53       58.82 o
  10   1   9      744.06      751.86       85.68 o
  11   1   9      214.70      272.55       62.72 o
  12   1   9       10.30       10.84        8.45 o
  13   1   9       24.36       75.65       24.15 o
  -9   2   9       54.99        5.25      124.01 o
  -8   2   9      115.64       83.40      194.59 o
  -7   2   9      199.13      287.98       46.67 o
  -6   2   9      -14.56        0.24       12.71 o
  -5   2   9     2661.42     1943.57      162.86 o
  -4   2   9      113.00      145.95       85.92 o
  -3   2   9      167.75      219.56       50.77 o
  -2   2   9      603.43      699.15       51.20 o
  -1   2   9       31.64        2.27       19.52 o
   0   2   9     3949.80     3753.16      153.68 o
   1   2   9       44.95        5.93       40.19 o
   2   2   9      114.26      123.05      104.35 o
   3   2   9     3764.47     3670.76      162.94 o
   4   2   9     2670.62     2730.46      122.55 o
   5   2   9     1792.46     1715.77      114.21 o
   6   2   9     1800.50     1782.17      122.20 o
   7   2   9       72.82       47.92       61.40 o
   8   2   9       10.80        1.81       11.48 o
   9   2   9     2927.76     3188.26      168.54 o
  10   2   9       14.82        3.56       14.38 o
  11   2   9      841.24      990.59       80.06 o
  12   2   9      505.24      513.82       79.65 o
  13   2   9        9.29       26.43       10.45 o
  -9   3   9        6.03        0.47       12.91 o
  -8   3   9       32.39       17.66       54.00 o
  -7   3   9      134.85      142.87      192.51 o
  -6   3   9        5.78        0.53        7.47 o
  -5   3   9       26.62        0.94       23.67 o
  -4   3   9       81.11       69.31       75.00 o
  -3   3   9      392.60      438.10       47.31 o
  -2   3   9      148.22      139.74       76.28 o
  -1   3   9      372.66      357.38       52.47 o
   0   3   9      159.71      175.92       52.36 o
   1   3   9       31.14       39.63       22.21 o
   2   3   9     4175.05     4040.58      158.39 o
   3   3   9      145.14      145.07      112.78 o
   4   3   9     5247.06     5145.27      201.74 o
   5   3   9     6761.29     6970.02      229.52 o
   6   3   9      279.49      295.84       49.67 o
   7   3   9    13049.78    12011.34      486.09 o
   8   3   9       49.47       53.25       49.82 o
   9   3   9     1845.20     2243.59      136.85 o
  10   3   9      229.02      298.37       61.89 o
  11   3   9       23.10       43.09       28.38 o
  12   3   9      331.47      376.20       80.02 o
  13   3   9      109.24      103.85      125.78 o
  14   3   9       37.42        8.67       41.57 o
  -8   4   9      276.73      195.25       96.16 o
  -7   4   9       -9.42        3.60       17.07 o
  -6   4   9      165.74       72.08       88.83 o
  -5   4   9      102.20      117.64       79.12 o
  -4   4   9       79.85       83.83       65.00 o
  -3   4   9      236.17      213.64       36.96 o
  -2   4   9        6.03       18.68        3.01 o
  -1   4   9     1676.95     1656.28      111.17 o
   0   4   9     1898.94     1810.39      109.97 o
   1   4   9      427.40      361.85       59.42 o
   2   4   9     4415.62     3840.59      177.44 o
   3   4   9      681.78      522.55       71.07 o
   4   4   9      140.12      145.32      138.89 o
   5   4   9     1295.15     1218.75       80.03 o
   6   4   9     1374.86     1491.61       92.62 o
   7   4   9     1269.14     1191.07       93.93 o
   8   4   9       25.61       35.40       25.41 o
   9   4   9      284.01      323.77       63.17 o
  10   4   9       63.03       88.48       75.71 o
  11   4   9     1675.44     1804.44      133.71 o
  12   4   9      -11.80        1.04       12.98 o
  13   4   9      700.86      685.58       85.81 o
  14   4   9      361.61      358.06       83.12 o
  -8   5   9      436.44      318.11      125.59 o
  -7   5   9       54.99       57.52      103.18 o
  -6   5   9        6.40        0.57       12.26 o
  -5   5   9      847.52      620.15      125.79 o
  -4   5   9      -11.19        0.05       10.26 o
  -3   5   9      493.33      530.90       56.61 o
  -2   5   9       21.47       13.69       14.28 o
  -1   5   9      178.22      199.79       45.38 o
   0   5   9      740.04      748.58       80.93 o
   1   5   9      647.63      653.17       71.47 o
   2   5   9       87.14       86.25       94.89 o
   3   5   9     1337.19     1250.96       84.92 o
   4   5   9     5940.64     5517.29      217.66 o
   5   5   9      170.76      151.60       63.18 o
   6   5   9     1546.87     1631.68      108.06 o
   7   5   9     3426.47     3225.03      181.58 o
   8   5   9      489.42      595.85       63.69 o
   9   5   9      734.36      679.36       96.52 o
  10   5   9       30.74       13.54       29.96 o
  11   5   9      857.06      908.37       90.70 o
  12   5   9      309.12      356.76       77.02 o
  13   5   9       51.83       16.50       71.58 o
  14   5   9      227.26      258.35       96.62 o
  -8   6   9       -5.52        7.84        9.74 o
  -7   6   9        2.51        6.09        3.34 o
  -6   6   9       27.50       34.24       36.09 o
  -5   6   9       20.72        6.67       22.47 o
  -4   6   9       55.75       52.14       77.13 o
  -3   6   9      394.75      414.51       81.49 o
  -2   6   9       69.68       68.03       61.90 o
  -1   6   9     2105.71     2072.85      122.89 o
   0   6   9      456.78      432.78       59.75 o
   1   6   9     2287.66     2413.01      135.24 o
   2   6   9     5346.75     4921.73      214.18 o
   3   6   9        8.29        0.10        6.75 o
   4   6   9     2613.86     2467.10      145.88 o
   5   6   9      969.81      973.13       91.23 o
   6   6   9      177.29      166.66       62.17 o
   7   6   9     3544.25     3359.21      186.67 o
   8   6   9      198.63      200.86       53.81 o
   9   6   9      759.07      774.54      103.92 o
  10   6   9      -43.39       16.12       54.23 o
  11   6   9      300.59      282.09       73.43 o
  12   6   9      146.45      186.66      162.82 o
  13   6   9      169.88      590.19       91.58 o
  -7   7   9       11.55       24.53       17.61 o
  -6   7   9       99.44      296.54      153.80 o
  -5   7   9      240.69      466.14       79.40 o
  -4   7   9      -37.67        0.17       34.73 o
  -3   7   9      884.68     1043.77       82.28 o
  -2   7   9      132.34      138.48      117.68 o
  -1   7   9      442.21      408.94       60.23 o
   0   7   9     1245.28     1272.10      103.22 o
   1   7   9      463.06      540.90       67.26 o
   2   7   9     1126.00     1083.98       87.22 o
   3   7   9      302.85      251.98       62.89 o
   4   7   9      131.84      151.39      161.05 o
   5   7   9      639.09      500.18       76.03 o
   6   7   9     3040.26     3033.93      159.70 o
   7   7   9      409.82      396.30       61.04 o
   8   7   9      759.37      786.16       81.72 o
   9   7   9     1906.47     1912.97      105.54 o
  10   7   9        5.12        5.53        8.51 o
  11   7   9     2946.19     2951.97      183.32 o
  12   7   9       44.95       13.21       30.02 o
  13   7   9      264.80      261.03      143.10 o
  -7   8   9       -8.04       22.07       14.02 o
  -6   8   9       -3.52       12.63        5.57 o
  -5   8   9      102.83      251.80      168.32 o
  -4   8   9       34.96       44.25       50.29 o
  -3   8   9       43.69       38.39       47.69 o
  -2   8   9       12.30        8.31       17.12 o
  -1   8   9      277.73      266.95       65.78 o
   0   8   9       14.06        3.84        9.68 o
   1   8   9      781.47      711.52       88.97 o
   2   8   9      822.40      820.65       81.10 o
   3   8   9       43.69        0.84       47.75 o
   4   8   9     4744.33     4310.10      223.82 o
   5   8   9      166.74      101.36       72.78 o
   6   8   9     2304.24     2150.00      130.11 o
   7   8   9     2358.23     2202.46      155.58 o
   8   8   9       25.31       19.32       30.28 o
   9   8   9     3705.96     3872.93      187.95 o
  10   8   9       37.37       41.72       40.06 o
  11   8   9      610.71      953.65      112.76 o
  12   8   9       46.71       55.67       78.60 o
  13   8   9       42.19       13.38       68.36 o
  -6   9   9      195.49      234.53      109.57 o
  -5   9   9       -9.04        1.83       15.59 o
  -4   9   9       55.75      121.13       50.06 o
  -3   9   9      498.21      545.45       75.74 o
  -2   9   9      177.29      213.16       77.50 o
  -1   9   9     2181.39     1647.11      165.47 o
   0   9   9      325.45      329.21       52.47 o
   1   9   9     1381.14     1383.54      114.38 o
   2   9   9     2173.41     1972.57      138.52 o
   3   9   9      106.72       45.64      138.01 o
   4   9   9      921.34      840.48       97.75 o
   5   9   9     1986.07     1704.35      149.97 o
   6   9   9       17.83        9.66       20.12 o
   7   9   9     2078.99     1829.08      106.75 o
   8   9   9      814.37      902.99       79.97 o
   9   9   9       86.63       44.15       86.72 o
  10   9   9      157.95      106.54       58.03 o
  11   9   9      301.94      307.72       60.45 o
  12   9   9        4.52       30.21       12.66 o
  13   9   9      722.08      679.36      190.04 o
  -5  10   9       48.59      127.40       70.71 o
  -4  10   9       21.09       41.39       30.93 o
  -3  10   9      127.16      281.70      117.09 o
  -2  10   9       35.91       40.43       45.61 o
  -1  10   9       91.91       95.77      114.54 o
   0  10   9      242.15      206.21       53.16 o
   1  10   9      156.70       99.94       92.03 o
   2  10   9      807.84      735.74       94.48 o
   3  10   9      113.25       27.07      121.89 o
   4  10   9      232.53      242.90       57.11 o
   5  10   9      175.03      135.43       82.54 o
   6  10   9     1702.06     1516.94      109.49 o
   7  10   9     1346.48     1610.29      119.74 o
   8  10   9     2067.18     1902.41      139.08 o
   9  10   9     1027.06     1063.68      110.41 o
  10  10   9       38.92        7.24       42.85 o
  11  10   9     1161.66     1065.80      146.01 o
  12  10   9      -25.61        9.00       52.94 o
  13  10   9      704.13      483.68      227.34 o
  -5  11   9        9.54       39.64        9.76 o
  -4  11   9      109.61      226.50       97.30 o
  -3  11   9       69.31      102.77       60.56 o
  -2  11   9       97.43      130.74      130.97 o
  -1  11   9      891.71      852.97      115.22 o
   0  11   9        8.82        8.86        8.88 o
   1  11   9     1167.94     1035.90      105.66 o
   2  11   9      157.95      172.29       83.43 o
   3  11   9       40.43       12.16       51.44 o
   4  11   9     2326.08     1999.53      171.60 o
   5  11   9       61.27       42.34       56.76 o
   6  11   9     2016.46     1768.44      124.48 o
   7  11   9      669.73      641.99       84.60 o
   8  11   9        1.00        3.56        3.40 o
   9  11   9     1476.06     1328.71      112.30 o
  10  11   9      252.37      230.86      102.10 o
  11  11   9        1.88       22.97        5.53 o
  12  11   9      -12.56        0.65       37.55 o
  -4  12   9       39.68       73.13       62.17 o
  -3  12   9      148.41      194.25      122.76 o
  -2  12   9       45.80       18.00       63.42 o
  -1  12   9      357.99      480.11       82.93 o
   0  12   9       24.11       15.46       20.26 o
   1  12   9      103.53      116.55      102.02 o
   2  12   9       31.14       55.39       25.75 o
   3  12   9      105.72       54.36      139.11 o
   4  12   9      251.12      226.68       68.38 o
   5  12   9      249.11      190.22       71.52 o
   6  12   9      437.44      422.64       64.69 o
   7  12   9      248.60      205.79       65.70 o
   8  12   9      934.40      887.17      101.38 o
   9  12   9       35.66       29.42       38.55 o
  10  12   9      514.54      352.44      127.96 o
  11  12   9      337.88      288.11      184.98 o
  12  12   9       -5.02       25.27       32.60 o
  -3  13   9       30.13       79.97       34.54 o
  -2  13   9      121.29      102.20      179.60 o
  -1  13   9       -9.04        0.10       22.88 o
   0  13   9        7.83       11.39       10.57 o
   1  13   9      468.83      524.49       78.88 o
   2  13   9        7.53        5.21       12.92 o
   3  13   9     1012.50      874.89      120.59 o
   4  13   9      219.73      231.10       75.98 o
   5  13   9       13.31       41.66       24.57 o
   6  13   9     1798.99     1637.02      130.78 o
   7  13   9      -10.55        1.07       12.86 o
   8  13   9      477.87      399.38       77.22 o
   9  13   9      464.06      416.09      132.87 o
  10  13   9       33.90       34.43       60.36 o
  11  13   9      591.00      587.95      144.12 o
  -2  14   9       23.81       42.89       39.70 o
  -1  14   9      251.37      287.97       69.82 o
   0  14   9      -19.34        1.32       31.76 o
   1  14   9      500.83      470.71      108.73 o
   2  14   9      173.92      285.89       51.41 o
   3  14   9       27.98       28.93       23.09 o
   4  14   9      480.89      500.41       69.45 o
   5  14   9        5.27        9.66        7.48 o
   6  14   9      200.89      206.55       65.84 o
   7  14   9       55.50       18.48       59.17 o
   8  14   9      395.13      301.14      114.95 o
   9  14   9      222.24      187.91       96.59 o
  10  14   9      435.43      331.41      135.62 o
   0  15   9       40.68        6.22       63.85 o
   1  15   9       16.95        1.75       31.39 o
   2  15   9        9.79        1.12       23.42 o
   3  15   9      302.85      364.08       69.08 o
   4  15   9        1.51        1.44        4.95 o
   5  15   9      106.98       98.26      129.28 o
   6  15   9      170.51      229.94       80.96 o
   7  15   9        4.14       14.13        9.17 o
   8  15   9      789.88      603.76      142.82 o
   9  15   9      -17.33        0.47       35.64 o
   2  16   9       -3.31        1.58       15.08 o
   3  16   9      122.80      198.49      124.85 o
   4  16   9      193.07      342.71       78.61 o
   5  16   9        5.78        6.39       14.53 o
   6  16   9       53.24       57.36       59.75 o
   7  16   9       27.62       19.20       85.95 o
  -3 -12  10       69.06      116.15       48.68 o
  -2 -12  10       53.99       81.99       66.68 o
  -1 -12  10       27.12        0.71       34.87 o
   0 -12  10      224.50      334.80       66.67 o
   1 -12  10        6.03        0.10       10.27 o
   2 -12  10       21.09       17.95       24.64 o
   3 -12  10      -18.46       17.21       30.24 o
   4 -12  10       46.71       46.64       57.44 o
  -4 -11  10       58.01       49.26       85.86 o
  -3 -11  10      -13.56        6.75       14.55 o
  -2 -11  10       19.59       11.94       22.55 o
  -1 -11  10      240.47      230.80       73.33 o
   0 -11  10       24.71       19.67       27.11 o
   1 -11  10       30.64       67.14       31.96 o
   2 -11  10      229.77      294.55       76.81 o
   3 -11  10      -11.15        1.60       15.98 o
   4 -11  10      728.86      451.32      149.15 o
   5 -11  10      101.25       68.05      189.69 o
   6 -11  10      179.00      160.58       92.02 o
  -5 -10  10       45.95       46.02       51.97 o
  -4 -10  10       -3.52        0.17        6.75 o
  -3 -10  10      414.09      487.54       83.96 o
  -2 -10  10      103.96       92.06       82.14 o
  -1 -10  10      310.63      413.40       53.95 o
   0 -10  10      295.01      344.85       73.63 o
   1 -10  10       21.70       22.24       43.42 o
   2 -10  10      902.51      781.19      110.59 o
   3 -10  10      -11.68        6.78       24.13 o
   4 -10  10        3.31       56.76        7.34 o
   5 -10  10      131.08      155.32      158.76 o
   6 -10  10       93.92       76.10      138.76 o
   7 -10  10      109.24       82.33      150.20 o
  -6  -9  10       22.85       12.89       23.64 o
  -5  -9  10      195.37      208.99       60.94 o
  -4  -9  10      -15.07        8.19       19.61 o
  -3  -9  10      153.43      164.17       49.38 o
  -2  -9  10       87.39       95.97       84.71 o
  -1  -9  10       56.50       77.81       70.26 o
   0  -9  10       50.62       59.59       71.40 o
   1  -9  10      146.40      232.83       80.58 o
   2  -9  10        2.76        0.19        4.13 o
   3  -9  10      464.28      582.20       69.13 o
   4  -9  10      902.51      823.90      107.28 o
   5  -9  10       16.07       52.61       28.67 o
   6  -9  10      639.84      575.59      116.63 o
   7  -9  10      172.27      198.33       74.70 o
   8  -9  10       54.99       78.95       83.30 o
  -7  -8  10      -14.69        7.31       28.74 o
  -6  -8  10       11.55        3.99       14.89 o
  -5  -8  10        4.02        0.73        9.38 o
  -4  -8  10      195.37      241.74       64.56 o
  -3  -8  10      252.62      364.94       68.99 o
  -2  -8  10       92.41      109.09       93.74 o
  -1  -8  10     1135.29      867.00      105.49 o
   0  -8  10       87.14       80.50      105.78 o
   1  -8  10      163.98      233.76       79.11 o
   2  -8  10      450.50      477.18       88.76 o
   3  -8  10       79.64       94.48       55.50 o
   4  -8  10     5925.22     4164.69      366.03 o
   5  -8  10      -10.36        1.16       12.43 o
   6  -8  10       50.98       57.76       84.37 o
   7  -8  10      176.53      157.31       81.48 o
   8  -8  10       60.27       70.77      101.10 o
   9  -8  10       30.64        1.69       51.17 o
  -7  -7  10       -6.28       13.74       18.55 o
  -6  -7  10      134.85      120.54      101.70 o
  -5  -7  10      242.83      321.64       63.12 o
  -4  -7  10       75.08       86.31       82.68 o
  -3  -7  10      757.36      698.26      102.26 o
  -2  -7  10       11.80        0.05       10.61 o
  -1  -7  10      340.51      333.39       66.82 o
   0  -7  10       77.27      108.34       82.00 o
   1  -7  10       71.89      113.29       70.84 o
   2  -7  10      570.28      655.57       59.50 o
   3  -7  10      247.35      325.05       69.33 o
   4  -7  10      145.90      180.77      184.01 o
   5  -7  10      270.95      265.37       55.78 o
   6  -7  10     1002.20      890.21      132.89 o
   7  -7  10      114.51      124.09      184.56 o
   8  -7  10      327.71      418.71      100.96 o
   9  -7  10       32.39       70.42       55.02 o
  10  -7  10       56.00      121.31      108.86 o
  -8  -6  10      159.46      125.02       70.49 o
  -7  -6  10      -20.34       13.00       25.43 o
  -6  -6  10       59.51       35.83       51.89 o
  -5  -6  10      173.02      236.82       56.52 o
  -4  -6  10       99.94      104.72      126.63 o
  -3  -6  10      -20.84        5.90       17.23 o
  -2  -6  10      120.03       97.50      118.17 o
  -1  -6  10      620.00      587.83       69.35 o
   0  -6  10       25.40       45.65       24.44 o
   1  -6  10     1463.65     1297.26       97.54 o
   2  -6  10        9.47       11.46        8.92 o
   3  -6  10      193.11      201.72       63.26 o
   4  -6  10     3065.82     2238.96      247.53 o
   5  -6  10      101.95       85.41      149.25 o
   6  -6  10     2113.14     1433.87      216.32 o
   7  -6  10      424.89      399.52       95.14 o
   8  -6  10      193.16      231.04       80.48 o
   9  -6  10      448.39      480.05      130.66 o
  10  -6  10       18.38       12.74       29.98 o
  -8  -5  10       23.10       41.16       29.62 o
  -7  -5  10       32.14        4.32       38.33 o
  -6  -5  10      485.91      407.99       81.82 o
  -5  -5  10       15.32       10.41       10.11 o
  -4  -5  10      336.49      318.97       70.67 o
  -3  -5  10      787.50      738.77       85.42 o
  -2  -5  10       -0.50        3.40        1.84 o
  -1  -5  10     1969.75     1554.49      135.76 o
   0  -5  10       23.17        7.25       16.65 o
   1  -5  10      591.57      570.86       63.16 o
   2  -5  10     1539.84     1430.87      150.84 o
   3  -5  10       79.10       68.12      102.98 o
   4  -5  10     1823.40     1490.54      177.08 o
   5  -5  10      105.47      108.22      198.56 o
   6  -5  10      109.08       98.14      162.35 o
   7  -5  10      152.18      129.81       69.03 o
   8  -5  10      879.01      736.29      111.64 o
   9  -5  10       30.78       23.13       30.93 o
  10  -5  10      194.06      233.58       87.37 o
  11  -5  10      177.19      196.11      105.97 o
  -8  -4  10      201.39      234.94       84.68 o
  -7  -4  10       46.71       14.32       34.00 o
  -6  -4  10      135.10      162.96      144.29 o
  -5  -4  10      171.51      170.14       87.08 o
  -4  -4  10       29.88       26.42       38.95 o
  -3  -4  10     1154.13     1013.76      101.80 o
  -2  -4  10      321.68      291.03       64.08 o
  -1  -4  10      275.22      254.94       53.84 o
   0  -4  10      213.57      219.80       36.14 o
   1  -4  10      592.13      565.54       63.06 o
   2  -4  10      116.62       93.74      149.53 o
   3  -4  10     2458.62     2072.85      184.45 o
   4  -4  10      141.03      154.25      162.74 o
   5  -4  10       72.92       69.40      113.61 o
   6  -4  10     5122.76     4087.60      278.09 o
   7  -4  10       36.76       24.95       74.29 o
   8  -4  10     2340.80     1629.98      193.39 o
   9  -4  10      245.38      241.61       51.69 o
  10  -4  10       46.06       52.92       55.17 o
  11  -4  10      752.74      743.30      180.03 o
  12  -4  10       10.55        0.30       17.71 o
  -8  -3  10       74.58       89.00       48.64 o
  -7  -3  10       26.62       31.72       32.70 o
  -6  -3  10      278.99      190.27       88.07 o
  -5  -3  10       16.82        7.74       18.69 o
  -4  -3  10      289.29      273.97       57.44 o
  -3  -3  10       -0.25       11.12        1.42 o
  -2  -3  10      789.76      720.55       77.67 o
  -1  -3  10     3213.53     2666.98      167.49 o
   0  -3  10       13.75       16.44       12.49 o
   1  -3  10     5418.50     4862.18      201.10 o
   2  -3  10     1067.94      914.81      126.44 o
   3  -3  10      662.57      842.57      120.20 o
   4  -3  10     4139.64     3779.73      311.36 o
   5  -3  10      -23.35       17.77       36.73 o
   6  -3  10     1496.52     1302.44      170.52 o
   7  -3  10       26.37        5.64       36.00 o
   8  -3  10       26.37       10.58       29.73 o
   9  -3  10      300.84      331.78       68.53 o
  10  -3  10      133.84      180.45       99.38 o
  11  -3  10       20.59       38.16       20.11 o
  12  -3  10       40.38       69.14       60.79 o
  -8  -2  10       59.26        6.80       64.36 o
  -7  -2  10       37.17       24.85       39.90 o
  -6  -2  10      853.79      660.83       93.82 o
  -5  -2  10      389.98      354.50       60.58 o
  -4  -2  10      540.15      503.91       72.65 o
  -3  -2  10      378.93      378.25       59.67 o
  -2  -2  10     4502.75     4639.98      221.26 o
  -1  -2  10     3706.72     3174.42      184.92 o
   0  -2  10       87.82       62.85       65.52 o
   1  -2  10       27.62       58.07       20.98 o
   2  -2  10     2104.85     1657.86      235.06 o
   3  -2  10     1699.17     1470.38      203.49 o
   4  -2  10       41.06       11.42       63.04 o
   5  -2  10     1385.78     1237.15      126.39 o
   6  -2  10      145.40      148.82      192.88 o
   7  -2  10      -20.72        5.05       26.62 o
   8  -2  10     3060.85     2348.21      255.56 o
   9  -2  10       87.39      112.59       83.25 o
  10  -2  10     1359.64     1209.91      133.32 o
  11  -2  10      360.60      511.75       94.61 o
  12  -2  10       23.86        3.58       27.86 o
  -8  -1  10       57.51       47.31       38.09 o
  -7  -1  10       30.13       12.74       36.98 o
  -6  -1  10       15.67       33.17       14.22 o
  -5  -1  10       -5.73        9.10        8.70 o
  -4  -1  10      146.45      103.46      156.15 o
  -3  -1  10       31.94       32.38       32.59 o
  -2  -1  10      119.03       92.66      126.47 o
  -1  -1  10      234.79      257.59       51.27 o
   0  -1  10      373.96      318.52       68.84 o
   1  -1  10     2574.94     2482.43      135.72 o
   2  -1  10      389.86      359.26       89.03 o
   3  -1  10     3610.42     3375.85      255.62 o
   4  -1  10     5859.53     5343.15      304.13 o
   5  -1  10      164.23      193.59       74.14 o
   6  -1  10     6395.16     5627.39      418.03 o
   7  -1  10       31.64       61.52       35.10 o
   8  -1  10     1721.77     1373.40      215.79 o
   9  -1  10      279.49      361.58       69.03 o
  10  -1  10       98.94      130.84       91.19 o
  11  -1  10      546.18      559.67       76.70 o
  12  -1  10       50.73       84.53       61.91 o
  13  -1  10       71.07      107.98       66.48 o
  -8   0  10       56.65        1.20       74.28 o
  -7   0  10      117.22      113.85      101.89 o
  -6   0  10       10.25       18.75       16.50 o
  -5   0  10        7.23        7.23        9.31 o
  -4   0  10     1274.41     1294.26       99.61 o
  -3   0  10      434.93      394.60       63.92 o
  -2   0  10     1818.08     1681.44      121.33 o
  -1   0  10     1895.42     1941.47      130.68 o
   0   0  10      509.26      505.94       61.46 o
   1   0  10     2647.26     2948.14      135.86 o
   2   0  10       42.49       58.38       41.99 o
   3   0  10      239.19      275.53       79.29 o
   4   0  10     1772.25     1656.61      124.29 o
   5   0  10      739.41      823.47      124.77 o
   6   0  10     2046.09     1938.98      209.30 o
   7   0  10       12.05        5.85       18.30 o
   8   0  10      239.31      300.31       57.15 o
   9   0  10       67.55      140.13       86.37 o
  10   0  10      423.63      513.21       76.32 o
  11   0  10      -22.60        6.17       27.04 o
  12   0  10      245.59      420.56       82.06 o
  13   0  10      120.79      169.30      155.47 o
  -8   1  10       67.80       65.75      154.59 o
  -7   1  10        3.62       12.66       10.14 o
  -6   1  10      334.74      310.00       63.17 o
  -5   1  10       63.03       54.05       57.65 o
  -4   1  10      804.83      814.19       80.80 o
  -3   1  10      281.50      288.84       54.96 o
  -2   1  10       26.62       33.94       18.91 o
  -1   1  10      696.85      804.88       75.92 o
   0   1  10      427.15      547.52       62.08 o
   1   1  10       49.97       68.45       42.86 o
   2   1  10       18.83        1.29       18.01 o
   3   1  10     2953.12     2925.11      156.13 o
   4   1  10      703.93      816.15       72.74 o
   5   1  10     2200.15     2008.38      180.19 o
   6   1  10     1281.69     1405.06      110.82 o
   7   1  10      169.00      229.27       51.54 o
   8   1  10     5131.05     4897.77      216.40 o
   9   1  10       41.69       12.45       45.85 o
  10   1  10     1791.46     2174.45      125.51 o
  11   1  10      516.04      569.58       84.36 o
  12   1  10        5.02        2.88        8.09 o
  13   1  10      317.41      397.07       81.74 o
  -8   2  10       -6.53       30.13        7.11 o
  -7   2  10       12.81        3.06        8.91 o
  -6   2  10       34.65        0.11       29.80 o
  -5   2  10       80.61       40.46       75.91 o
  -4   2  10      248.86      286.31       57.50 o
  -3   2  10       12.81       28.80       15.28 o
  -2   2  10     2240.08     2175.62       91.13 o
  -1   2  10      309.88      320.76       51.81 o
   0   2  10     2049.86     2204.25      120.92 o
   1   2  10     3469.16     3353.48      165.92 o
   2   2  10       89.90       63.16       92.58 o
   3   2  10     3701.19     3527.63      147.69 o
   4   2  10     1988.08     2048.41       98.83 o
   5   2  10      335.24      356.48       59.71 o
   6   2  10     1648.93     1644.21      111.45 o
   7   2  10      175.78      245.12       66.25 o
   8   2  10     1722.40     1903.62      127.08 o
   9   2  10       12.05       20.45        9.94 o
  10   2  10      257.39      350.04       74.57 o
  11   2  10      294.81      336.15       70.54 o
  12   2  10      332.98      396.24       83.43 o
  13   2  10       14.56       18.93       20.83 o
  -8   3  10       -4.02        3.68        5.51 o
  -7   3  10      174.02      120.35       68.31 o
  -6   3  10      125.31      193.76       68.13 o
  -5   3  10       33.90       31.81       30.36 o
  -4   3  10      929.33      779.31      103.16 o
  -3   3  10      139.05      190.46       91.58 o
  -2   3  10      255.57      276.61       46.42 o
  -1   3  10      985.63     1022.07       77.07 o
   0   3  10      137.61      189.59      105.58 o
   1   3  10     2964.17     2874.00      155.03 o
   2   3  10      500.98      546.39       65.78 o
   3   3  10       10.04        0.45        7.03 o
   4   3  10      661.44      717.26       64.85 o
   5   3  10     2100.08     2128.72      129.97 o
   6   3  10        9.04       27.12       11.84 o
   7   3  10      402.29      450.42       84.57 o
   8   3  10     1560.93     1689.92      114.65 o
   9   3  10       -4.27        0.76        4.81 o
  10   3  10     2150.05     2668.59      137.13 o
  11   3  10        5.52        2.73        8.09 o
  12   3  10      217.97      292.97       70.51 o
  13   3  10      591.63      614.00       98.83 o
  -8   4  10      367.63      329.44      123.83 o
  -7   4  10       39.17       54.63       84.97 o
  -6   4  10      125.81      288.55      173.06 o
  -5   4  10       -8.79        0.87        9.23 o
  -4   4  10        2.26        3.37        5.88 o
  -3   4  10       92.98      128.14       65.16 o
  -2   4  10     1036.04     1000.60       77.30 o
  -1   4  10       80.36       75.31       78.49 o
   0   4  10      729.74      862.86       67.53 o
   1   4  10      173.27      175.90       53.08 o
   2   4  10      734.26      661.77       75.05 o
   3   4  10     5134.31     4806.24      201.22 o
   4   4  10      280.75      248.28       51.52 o
   5   4  10     3713.00     3492.70      173.18 o
   6   4  10     1981.80     2088.78      131.88 o
   7   4  10       72.32       59.18       63.12 o
   8   4  10      199.79      221.03       67.84 o
   9   4  10      313.39      414.91       67.64 o
  10   4  10      849.02     1005.06       94.19 o
  11   4  10      145.65      167.42      175.18 o
  12   4  10       73.33       70.84      102.89 o
  13   4  10      361.61      422.14       73.18 o
  -7   5  10       16.57        6.28       19.31 o
  -6   5  10       24.11       44.26       25.14 o
  -5   5  10      237.68      204.15       95.58 o
  -4   5  10     1174.09      786.57      173.30 o
  -3   5  10       93.98      102.28       79.23 o
  -2   5  10     3783.87     3742.15      137.56 o
  -1   5  10      152.61      127.76       60.19 o
   0   5  10      328.46      381.60       63.82 o
   1   5  10     2201.28     2519.58      125.72 o
   2   5  10       15.07        7.81       11.74 o
   3   5  10     1724.41     1720.64      125.61 o
   4   5  10     3150.50     2702.48      152.48 o
   5   5  10      288.28      305.22       59.43 o
   6   5  10     1141.32     1105.36      105.04 o
   7   5  10     1523.02     1608.01      112.54 o
   8   5  10       25.61       28.45       22.95 o
   9   5  10       52.43       64.38       53.56 o
  10   5  10     1003.21     1049.01      102.15 o
  11   5  10       -3.52       16.01       10.07 o
  12   5  10      587.36      655.71       80.31 o
  13   5  10        5.78        1.38       14.11 o
  -7   6  10       -3.52        2.55        5.56 o
  -6   6  10       22.10       96.42       35.04 o
  -5   6  10       -3.01        1.95        6.45 o
  -4   6  10      338.70      395.15       67.07 o
  -3   6  10      -21.47        1.28       12.39 o
  -2   6  10      212.44      238.34       41.36 o
  -1   6  10      168.10      178.92       54.85 o
   0   6  10      516.54      517.66       74.47 o
   1   6  10      324.19      382.65       65.49 o
   2   6  10      667.21      677.45       82.68 o
   3   6  10      154.19      154.85       63.44 o
   4   6  10      146.90      155.41      126.14 o
   5   6  10     3663.02     3387.24      184.66 o
   6   6  10       85.38      128.08       90.71 o
   7   6  10     2098.07     2161.30      134.04 o
   8   6  10      843.25      908.39       97.29 o
   9   6  10       -3.77       14.72        6.39 o
  10   6  10     3037.49     3463.24      193.37 o
  11   6  10       18.58        4.10       17.52 o
  12   6  10      217.22      342.99       89.09 o
  13   6  10      175.98      229.13       54.24 o
  -7   7  10        0.00        4.03        0.12 o
  -6   7  10       10.04      126.67       17.07 o
  -5   7  10       85.13      122.03      124.49 o
  -4   7  10       -5.12        4.50        8.71 o
  -3   7  10       67.30       67.74       66.54 o
  -2   7  10      747.07      725.67       90.58 o
  -1   7  10       99.87      108.01       84.09 o
   0   7  10     2312.27     2124.81      133.84 o
   1   7  10      109.74       77.43       96.98 o
   2   7  10      516.04      600.70       81.25 o
   3   7  10     3865.17     3418.19      200.97 o
   4   7  10      -10.30        0.09       10.35 o
   5   7  10     1805.77     1533.26      107.06 o
   6   7  10      106.98       74.43      125.71 o
   7   7  10        7.03        8.57        6.63 o
   8   7  10     2796.17     2749.23      141.74 o
   9   7  10      243.83      219.26       75.33 o
  10   7  10      254.63      287.58       82.13 o
  11   7  10        4.52        0.05        5.15 o
  12   7  10      220.48      212.30       55.17 o
  13   7  10       84.37      103.44      112.73 o
  -6   8  10       13.06       61.10       26.27 o
  -5   8  10      155.19      164.71       76.14 o
  -4   8  10      518.60      540.92       85.18 o
  -3   8  10        3.26        4.19        5.75 o
  -2   8  10     1188.03     1143.32      111.54 o
  -1   8  10       25.18       41.53       18.42 o
   0   8  10      176.03      235.81       70.42 o
   1   8  10      766.40      733.21       92.92 o
   2   8  10      199.64      181.35       49.25 o
   3   8  10      619.25      630.16       78.86 o
   4   8  10      846.26      684.33       95.52 o
   5   8  10      267.19      283.02       68.97 o
   6   8  10      575.81      480.11       76.65 o
   7   8  10     1500.42     1369.36      110.91 o
   8   8  10       24.86        0.17       23.64 o
   9   8  10      714.67      659.13       89.64 o
  10   8  10      642.35      632.62       85.19 o
  11   8  10       80.76        5.78       42.83 o
  12   8  10      416.85      868.50       92.35 o
  13   8  10      -10.55        6.44       13.19 o
  -5   9  10       33.52       50.90       46.43 o
  -4   9  10       23.73       33.51       29.60 o
  -3   9  10      184.32      262.18       56.15 o
  -2   9  10        9.94        1.40       10.86 o
  -1   9  10      187.58      248.22       63.02 o
   0   9  10     3749.16     3516.05      183.78 o
   1   9  10      981.86      914.04       92.72 o
   2   9  10     3659.51     3540.44      207.15 o
   3   9  10      680.02      663.86       85.31 o
   4   9  10      319.42      310.83       67.01 o
   5   9  10     4228.79     3922.02      225.81 o
   6   9  10      217.97      199.60       60.30 o
   7   9  10     1488.11     1334.84      111.09 o
   8   9  10     1166.93      964.60       88.47 o
   9   9  10       27.37        6.81       27.79 o
  10   9  10     2087.68     2231.71      150.21 o
  11   9  10       19.96        2.87       21.67 o
  12   9  10       15.57       48.76       25.12 o
  13   9  10       76.84       72.94      237.67 o
  -5  10  10       53.74       57.45       98.39 o
  -4  10  10       77.97      128.28      121.44 o
  -3  10  10       39.68       69.93       69.83 o
  -2  10  10      672.24      735.66       81.34 o
  -1  10  10       41.43       27.74       54.48 o
   0  10  10      633.67      689.75       70.56 o
   1  10  10     2658.06     2376.53      176.57 o
   2  10  10      692.07      783.68       98.48 o
   3  10  10      628.04      584.45       74.14 o
   4  10  10      152.68      152.87       73.56 o
   5  10  10      712.67      626.57       97.72 o
   6  10  10       80.36        6.29       88.34 o
   7  10  10      887.19      954.87      107.02 o
   8  10  10     1404.49     1386.84      128.40 o
   9  10  10      756.66      769.73       88.66 o
  10  10  10       24.11        3.44       24.67 o
  11  10  10       21.85       32.19       30.52 o
  12  10  10     1295.76     1140.75      432.42 o
  -4  11  10       84.88      160.81       69.85 o
  -3  11  10       30.74        1.89       37.94 o
  -2  11  10      179.30      260.05       78.70 o
  -1  11  10       41.69       42.04       55.77 o
   0  11  10       60.27       45.91       56.90 o
   1  11  10       20.45        1.49       15.32 o
   2  11  10     2163.61     1971.76      139.75 o
   3  11  10       -3.26        0.15        5.51 o
   4  11  10      320.67      261.27       70.56 o
   5  11  10      610.46      600.00       92.15 o
   6  11  10       54.99       62.42       66.03 o
   7  11  10     1962.97     1871.63      131.74 o
   8  11  10      120.03      128.22      134.14 o
   9  11  10      638.59      433.38       84.36 o
  10  11  10     1022.04     1005.26       97.02 o
  11  11  10       65.54       35.28       79.59 o
  12  11  10     2347.43     1422.82      302.95 o
  -3  12  10        5.27       30.39        6.71 o
  -2  12  10       99.82      106.06      225.21 o
  -1  12  10       63.78       79.33      118.44 o
   0  12  10      467.68      597.96      109.00 o
   1  12  10       -1.94       12.44        4.20 o
   2  12  10      702.37      735.56      105.39 o
   3  12  10      644.61      650.59      105.10 o
   4  12  10      267.69      254.08       69.54 o
   5  12  10     1449.94     1212.96      130.37 o
   6  12  10       48.21       29.66       55.23 o
   7  12  10      888.45      724.17       94.08 o
   8  12  10      281.25      243.23       62.78 o
   9  12  10       76.84       79.50      100.18 o
  10  12  10      507.38      429.50      141.38 o
  11  12  10      186.45      137.97      114.68 o
  -2  13  10      267.44      250.02       83.76 o
  -1  13  10       10.17        7.51       15.26 o
   0  13  10       81.66      206.49       80.26 o
   1  13  10       38.04        2.27       59.44 o
   2  13  10       -7.32        2.99       11.89 o
   3  13  10       83.12      100.40      120.08 o
   4  13  10      295.31      255.36       75.43 o
   5  13  10       63.78       57.00       89.83 o
   6  13  10       29.88        4.39       38.39 o
   7  13  10      220.48      247.15       74.76 o
   8  13  10       18.08        0.73       23.93 o
   9  13  10      975.58      752.69      148.75 o
  10  13  10       65.16       48.52      101.27 o
  11  13  10      266.68      174.04      126.04 o
  -1  14  10       44.20       30.93       66.63 o
   0  14  10       12.05       19.87       21.14 o
   1  14  10       25.31       34.02       36.29 o
   2  14  10      430.91      450.66       90.10 o
   3  14  10       -1.08        2.26        2.39 o
   4  14  10      128.32       96.52      137.27 o
   5  14  10      203.65      203.71       77.79 o
   6  14  10      -26.12        0.07       35.18 o
   7  14  10      801.81      694.69       85.27 o
   8  14  10       45.20       27.99       58.36 o
   9  14  10      223.37      179.61       95.99 o
  10  14  10      827.55      557.90      158.13 o
   1  15  10       38.42        1.61       65.82 o
   2  15  10      254.63      382.80      126.15 o
   3  15  10       19.37       73.98       22.30 o
   4  15  10       -9.29        0.14       13.27 o
   5  15  10      102.96       92.68       89.71 o
   6  15  10      136.61      127.37      155.11 o
   7  15  10      127.06       79.20      153.14 o
   8  15  10       60.27        7.12      109.51 o
   5  16  10       51.23        0.29       71.77 o
   1 -12  11      145.40      127.75      217.79 o
  -3 -11  11       -0.25        9.21        1.68 o
  -2 -11  11       97.68      141.11       64.44 o
  -1 -11  11       46.33       64.00       83.68 o
   0 -11  11       -9.42        8.37       12.70 o
   1 -11  11       96.81      140.60       97.75 o
   2 -11  11       40.30       66.43       77.60 o
   3 -11  11      -16.57        8.50       20.19 o
   4 -11  11       15.07        4.74       30.77 o
  -4 -10  11        6.53        5.51        7.79 o
  -3 -10  11       22.10       31.44       25.41 o
  -2 -10  11       97.68      103.03       86.77 o
  -1 -10  11       11.80        5.59       10.37 o
   0 -10  11      575.56      470.80       88.27 o
   1 -10  11        0.00       22.41        3.15 o
   2 -10  11      106.37      178.41       77.16 o
   3 -10  11      210.18      331.82       88.65 o
   4 -10  11       -3.01        8.34        5.64 o
   5 -10  11      500.72      598.13      108.08 o
   6 -10  11       49.97       41.12       58.50 o
  -5  -9  11      117.27       97.13      140.28 o
  -4  -9  11       97.68      142.12       90.19 o
  -3  -9  11       43.69       60.66       43.11 o
  -2  -9  11      167.75      218.96       56.73 o
  -1  -9  11       17.33       28.63       18.67 o
   0  -9  11      165.49      194.68       53.53 o
   1  -9  11      444.98      514.80       73.75 o
   2  -9  11        6.03        0.06       10.19 o
   3  -9  11      371.25      343.20       95.81 o
   4  -9  11       -1.76        1.71        7.48 o
   5  -9  11       27.12       18.50       40.84 o
   6  -9  11       46.46       35.55       87.23 o
   7  -9  11      127.57      140.15      157.35 o
  -6  -8  11       81.86       64.44       98.68 o
  -5  -8  11       14.31       15.68       21.76 o
  -4  -8  11      139.37      162.87      147.35 o
  -3  -8  11       19.34        0.24       19.55 o
  -2  -8  11        9.54       24.18       10.49 o
  -1  -8  11        9.04       32.10        9.19 o
   0  -8  11      165.74      187.16       42.34 o
   1  -8  11      164.88      255.02       63.48 o
   2  -8  11      247.96      362.17       56.91 o
   3  -8  11      197.13      201.86       54.48 o
   4  -8  11      308.37      355.94       93.66 o
   5  -8  11      245.09      319.54       75.36 o
   6  -8  11       45.70       61.26       84.25 o
   7  -8  11      596.15      606.40      128.88 o
   8  -8  11       98.19      137.36      125.57 o
  -6  -7  11       16.32        0.22       27.92 o
  -5  -7  11       75.55      139.17       77.68 o
  -4  -7  11       22.60       11.78       23.31 o
  -3  -7  11      160.97      195.47       69.59 o
  -2  -7  11      279.49      344.17       57.31 o
  -1  -7  11      208.93      242.01       66.68 o
   0  -7  11     1047.15      888.66       92.81 o
   1  -7  11      231.60      238.20       48.59 o
   2  -7  11      142.63      206.27      114.03 o
   3  -7  11     2133.78     1476.07      196.20 o
   4  -7  11        1.76        0.02        7.78 o
   5  -7  11       62.78       27.28       99.76 o
   6  -7  11      167.24      182.04       69.63 o
   7  -7  11      224.50      254.49       77.74 o
   8  -7  11      240.57      226.56       94.64 o
   9  -7  11      148.66      130.15      151.24 o
  -7  -6  11      174.78      171.92       78.53 o
  -6  -6  11       44.70       40.33       50.56 o
  -5  -6  11      264.42      263.65       61.97 o
  -4  -6  11      144.39      159.56      103.73 o
  -3  -6  11       69.06       76.69       83.11 o
  -2  -6  11      520.31      549.77       68.18 o
  -1  -6  11       20.34        1.67       24.06 o
   0  -6  11       30.56       53.21       20.74 o
   1  -6  11      322.62      407.00       53.27 o
   2  -6  11      143.89      179.27      153.92 o
   3  -6  11      281.75      317.02       66.75 o
   4  -6  11       45.70       85.41       58.04 o
   5  -6  11       14.06       31.23       16.96 o
   6  -6  11      145.25       92.32      157.33 o
   7  -6  11     1591.67     1326.32      167.57 o
   8  -6  11        5.73        5.99       14.71 o
   9  -6  11      576.46      517.44      130.40 o
  10  -6  11      109.69       95.15      186.59 o
  -7  -5  11       46.96       51.12       69.12 o
  -6  -5  11       16.57       39.17       19.83 o
  -5  -5  11       34.65       15.75       27.02 o
  -4  -5  11        8.54       16.38       10.52 o
  -3  -5  11       57.76       41.40       48.04 o
  -2  -5  11       42.94       48.67       45.23 o
  -1  -5  11      140.12      142.05      157.89 o
   0  -5  11      689.42      783.68       72.02 o
   1  -5  11       17.70       23.90       11.97 o
   2  -5  11     1521.76     1208.28      149.45 o
   3  -5  11       79.10       96.83      104.57 o
   4  -5  11      145.85       93.85      199.18 o
   5  -5  11     3899.32     2786.17      309.71 o
   6  -5  11      -25.61        6.49       38.48 o
   7  -5  11     1355.72     1114.07      189.86 o
   8  -5  11      153.38      115.36      141.39 o
   9  -5  11       41.89       25.10       81.64 o
  10  -5  11      290.79      381.33      103.48 o
  11  -5  11       69.61       86.74      152.12 o
  -7  -4  11       19.08       33.26       32.52 o
  -6  -4  11      105.97       71.32      121.08 o
  -5  -4  11      116.02      108.61      140.44 o
  -4  -4  11      310.63      279.68       70.71 o
  -3  -4  11      864.59      734.57       85.79 o
  -2  -4  11     1220.42     1086.91      116.40 o
  -1  -4  11       95.42      123.88      103.63 o
   0  -4  11     1337.69     1057.86      108.85 o
   1  -4  11       13.18       21.01       11.36 o
   2  -4  11      200.09      202.79       77.00 o
   3  -4  11     1236.69     1086.47      139.70 o
   4  -4  11      133.49      175.26      147.05 o
   5  -4  11     1833.95     1406.53      188.24 o
   6  -4  11       -4.22        3.26        8.74 o
   7  -4  11       34.65        6.83       39.22 o
   8  -4  11      117.22      137.07      173.36 o
   9  -4  11      387.22      372.41       98.48 o
  10  -4  11        0.90        9.34        2.37 o
  11  -4  11      277.23      345.26      113.79 o
  -7  -3  11       91.91      100.07      101.51 o
  -6  -3  11       11.55        5.93       11.14 o
  -5  -3  11      239.82      264.34       78.60 o
  -4  -3  11        9.29       17.46       11.40 o
  -3  -3  11       89.65       80.25       70.34 o
  -2  -3  11      236.05      224.07       61.20 o
  -1  -3  11      837.97      904.16       80.70 o
   0  -3  11       95.30      147.54       52.75 o
   1  -3  11      244.95      240.95       49.11 o
   2  -3  11     1814.36     1544.35      177.97 o
   3  -3  11      137.11      165.49      178.90 o
   4  -3  11     2102.59     1697.24      213.34 o
   5  -3  11      525.46      505.49      119.16 o
   6  -3  11      125.81      158.72      192.22 o
   7  -3  11     2480.02     1918.72      234.39 o
   8  -3  11       48.59      102.80       95.94 o
   9  -3  11     1639.66     1292.51      209.32 o
  10  -3  11      415.85      393.75      115.19 o
  11  -3  11       13.56       31.04       24.95 o
  12  -3  11      199.79      306.59       83.78 o
  -8  -2  11      113.76        1.93      146.12 o
  -7  -2  11       86.38       22.84       78.36 o
  -6  -2  11       58.26       66.14       72.49 o
  -5  -2  11      145.65       74.34      136.78 o
  -4  -2  11       24.36        4.20       22.58 o
  -3  -2  11     1001.45     1008.59      104.71 o
  -2  -2  11       57.00       52.21       60.85 o
  -1  -2  11       21.95        3.91       14.84 o
   0  -2  11      824.16      828.88       75.97 o
   1  -2  11        9.26       25.78        9.46 o
   2  -2  11     3934.35     2939.03      270.25 o
   3  -2  11     1006.47      879.96      144.71 o
   4  -2  11      310.38      352.18       95.84 o
   5  -2  11     1909.36     1743.15      223.10 o
   6  -2  11      205.66      199.70       84.87 o
   7  -2  11     1463.38     1207.09      214.76 o
   8  -2  11       32.02       27.73       49.18 o
   9  -2  11       -9.29        0.95        8.30 o
  10  -2  11      282.66      323.98       75.32 o
  11  -2  11      363.11      308.17      117.36 o
  12  -2  11       20.72        3.74       31.51 o
  -8  -1  11       88.39       56.51       85.00 o
  -7  -1  11      164.23      240.08       59.17 o
  -6  -1  11       25.31       28.69       23.88 o
  -5  -1  11     1010.69      794.63      115.29 o
  -4  -1  11       17.48       46.21       23.18 o
  -3  -1  11        9.04        5.23        7.47 o
  -2  -1  11      282.66      262.93       68.22 o
  -1  -1  11     1960.81     1855.30      143.35 o
   0  -1  11     1336.44     1218.10       98.65 o
   1  -1  11       33.15        6.92       31.91 o
   2  -1  11       74.96       84.57      111.47 o
   3  -1  11     1057.70     1060.55      156.85 o
   4  -1  11      926.99     1018.12      156.54 o
   5  -1  11     1413.28     1148.55      181.18 o
   6  -1  11      584.60      640.14      116.20 o
   7  -1  11      519.43      577.75      106.40 o
   8  -1  11       43.69       61.31       54.91 o
   9  -1  11     2173.03     1693.52      167.49 o
  10  -1  11      -11.05        0.12       12.03 o
  11  -1  11      525.33      660.05       89.81 o
  12  -1  11      440.71      390.33      139.15 o
  -8   0  11       99.74       15.46       74.28 o
  -7   0  11       94.32      155.80       73.11 o
  -6   0  11       -2.11        0.24        4.92 o
  -5   0  11       22.30       16.56       17.37 o
  -4   0  11       11.15        0.69       15.51 o
  -3   0  11      288.68      260.36       73.43 o
  -2   0  11        4.27       12.00        9.06 o
  -1   0  11     1008.23     1039.63       78.07 o
   0   0  11      107.48      139.86       94.52 o
   1   0  11      478.83      514.77       72.13 o
   2   0  11     3736.60     3221.74      266.54 o
   3   0  11       40.68       28.74       51.38 o
   4   0  11     4045.85     3752.78      249.64 o
   5   0  11     1144.71     1146.36      114.04 o
   6   0  11      382.32      417.22       93.81 o
   7   0  11     3769.75     3215.98      312.97 o
   8   0  11       58.26       47.00       59.46 o
   9   0  11     2431.80     2073.75      236.12 o
  10   0  11       94.42      154.21      124.56 o
  11   0  11       53.24       88.76       57.67 o
  12   0  11      178.29      214.62       55.51 o
  13   0  11       39.55       28.46       68.82 o
  -7   1  11       74.73       34.75       57.62 o
  -6   1  11      187.43      141.42       53.45 o
  -5   1  11      137.11      183.44      100.56 o
  -4   1  11       65.54       66.80       77.73 o
  -3   1  11     1047.15     1027.98       94.20 o
  -2   1  11      136.36      181.65      119.25 o
  -1   1  11      608.45      705.31       76.73 o
   0   1  11     1169.70     1269.82       80.19 o
   1   1  11      187.83      180.05       47.15 o
   2   1  11     1776.89     1806.76      111.13 o
   3   1  11      143.64      150.49       86.29 o
   4   1  11       47.84       77.18       54.73 o
   5   1  11     1359.04     1181.06      151.87 o
   6   1  11      792.90      806.69      142.73 o
   7   1  11      171.51      163.19       57.12 o
   8   1  11       35.16       83.15       36.57 o
   9   1  11      717.44      805.37       77.54 o
  10   1  11       -7.28        6.75        8.99 o
  11   1  11     1075.28     1153.32      102.86 o
  12   1  11      -29.13        8.83       34.07 o
  13   1  11      278.49      308.97       79.21 o
  -7   2  11      190.35       54.89      121.21 o
  -6   2  11       21.34        4.15       23.76 o
  -5   2  11      548.94      590.69       78.35 o
  -4   2  11       38.42       34.98       35.86 o
  -3   2  11      439.20      516.30       71.43 o
  -2   2  11       82.87      110.26       46.80 o
  -1   2  11      122.54      134.49      109.78 o
   0   2  11      262.42      343.49       59.16 o
   1   2  11      442.47      503.24       59.99 o
   2   2  11      119.28      157.40       85.92 o
   3   2  11       52.73       50.50       45.07 o
   4   2  11     2455.16     2391.05      141.06 o
   5   2  11      -10.80        8.74       17.25 o
   6   2  11     2276.92     2019.77      186.34 o
   7   2  11     1436.38     1475.66       85.17 o
   8   2  11      194.87      227.21       75.01 o
   9   2  11     2527.63     2172.41      188.57 o
  10   2  11       24.36       27.68       28.69 o
  11   2  11      641.85      774.94       88.48 o
  12   2  11      168.50      222.46       75.68 o
  13   2  11       -8.29        8.25       19.39 o
  -7   3  11       36.16       30.22       69.90 o
  -6   3  11      272.71      151.40       80.98 o
  -5   3  11       30.38       35.15       31.65 o
  -4   3  11        8.04       10.47       12.79 o
  -3   3  11      726.98      760.55       74.30 o
  -2   3  11       85.50      118.02       65.46 o
  -1   3  11     2538.03     2805.91      140.72 o
   0   3  11      676.51      724.51       77.31 o
   1   3  11       87.89       50.23       69.57 o
   2   3  11     3209.76     3267.72      149.42 o
   3   3  11       99.69      121.73      110.19 o
   4   3  11     2919.72     2701.24      171.40 o
   5   3  11      136.36      112.68      126.79 o
   6   3  11       19.34       46.85       17.31 o
   7   3  11    11037.43    10237.73      440.22 o
   8   3  11      106.72      110.68      106.48 o
   9   3  11     2130.72     2354.92      133.30 o
  10   3  11       -5.52       12.33        8.99 o
  11   3  11      166.74      181.20       86.46 o
  12   3  11      102.20      135.34       83.49 o
  13   3  11      833.45      838.37      112.29 o
  -7   4  11       20.09       12.55       38.97 o
  -6   4  11      170.63      143.38       91.90 o
  -5   4  11      530.73      452.53      124.05 o
  -4   4  11        8.79        0.18       13.20 o
  -3   4  11     1319.61     1317.78       99.27 o
  -2   4  11       55.37      106.96       53.72 o
  -1   4  11      202.54      247.43       47.90 o
   0   4  11     1077.59     1232.64      111.36 o
   1   4  11       60.52       72.91       68.56 o
   2   4  11      340.51      444.52       67.61 o
   3   4  11       47.96        0.91       47.92 o
   4   4  11       17.08        1.92       19.69 o
   5   4  11      216.96      239.00       55.37 o
   6   4  11     3930.46     3639.59      184.37 o
   7   4  11     3075.66     2909.16      160.43 o
   8   4  11     1076.68     1099.39      118.39 o
   9   4  11     1843.44     2191.49      131.42 o
  10   4  11       32.90       48.10       30.15 o
  11   4  11     1603.62     1941.01      122.96 o
  12   4  11       -6.28        0.43        9.01 o
  13   4  11      759.12      736.32      101.73 o
  -7   5  11       12.05       12.09       22.51 o
  -6   5  11       -9.04        0.05       12.36 o
  -5   5  11       53.11       96.33       45.08 o
  -4   5  11      122.04       92.98       46.70 o
  -3   5  11       47.14       40.39       43.90 o
  -2   5  11       13.75       32.90        8.65 o
  -1   5  11      529.50      601.64       66.68 o
   0   5  11       11.80        5.51       12.03 o
   1   5  11     1164.17     1498.73      103.67 o
   2   5  11      512.28      564.07       76.97 o
   3   5  11       42.19       12.13       43.37 o
   4   5  11     5301.30     4847.86      236.87 o
   5   5  11      284.01      287.55       59.53 o
   6   5  11     2743.94     2689.60      153.34 o
   7   5  11     2102.34     2125.08      120.46 o
   8   5  11       30.38        7.52       24.07 o
   9   5  11     8884.97     8852.75      417.15 o
  10   5  11        2.51        0.59        4.33 o
  11   5  11      252.62      288.72       63.76 o
  12   5  11       34.91       42.95       43.74 o
  13   5  11      -32.14        1.00       44.69 o
  -6   6  11       21.09       65.01       28.09 o
  -5   6  11       28.12       68.20       52.88 o
  -4   6  11      113.38      132.62      127.94 o
  -3   6  11      414.34      383.50       64.71 o
  -2   6  11        1.32        1.14        3.28 o
  -1   6  11      541.12      554.75       66.11 o
   0   6  11      223.24      252.69       62.34 o
   1   6  11       60.02       58.19       64.34 o
   2   6  11     1954.43     2139.59      123.42 o
   3   6  11      104.72      113.20      109.77 o
   4   6  11     1057.45     1107.34       97.12 o
   5   6  11      806.83      786.59       94.45 o
   6   6  11       44.20       42.75       37.91 o
   7   6  11     1842.69     1809.98      136.53 o
   8   6  11     1265.87     1334.76      103.59 o
   9   6  11      110.24      114.20      114.39 o
  10   6  11      278.44      275.89       64.20 o
  11   6  11      446.48      568.46       71.54 o
  12   6  11        8.79       48.29        7.87 o
  13   6  11      780.22      882.41       91.56 o
  -6   7  11       25.11       46.52       35.50 o
  -5   7  11       57.76      156.15       93.70 o
  -4   7  11        8.74        9.94       12.28 o
  -3   7  11      214.45      341.67       71.97 o
  -2   7  11       21.47       11.46       18.86 o
  -1   7  11        6.46        0.10        5.42 o
   0   7  11      142.38      150.40       81.22 o
   1   7  11     1058.20     1116.12      100.98 o
   2   7  11      165.49      185.08       75.93 o
   3   7  11      160.21      135.85       61.48 o
   4   7  11      404.80      378.88       58.48 o
   5   7  11       37.17       36.58       33.27 o
   6   7  11     2515.43     2526.10      148.12 o
   7   7  11      348.30      435.30       65.18 o
   8   7  11     1960.96     1846.55      141.40 o
   9   7  11      911.55      941.47       94.83 o
  10   7  11       -5.42       13.32       14.46 o
  11   7  11     2090.99     1926.97      163.46 o
  12   7  11        9.94        0.58       20.55 o
  13   7  11       91.41      112.34       59.60 o
  -5   8  11       15.82       15.61       23.05 o
  -4   8  11       51.53       52.69       43.13 o
  -3   8  11       57.25      103.12       79.06 o
  -2   8  11      -11.05        5.65       12.26 o
  -1   8  11     2415.23     1864.19      190.11 o
   0   8  11       29.49       17.52       26.64 o
   1   8  11     1152.37     1110.98      103.46 o
   2   8  11      270.95      277.55       62.21 o
   3   8  11      220.48      220.25       60.10 o
   4   8  11     3414.17     3069.52      185.23 o
   5   8  11        8.79       12.34       10.75 o
   6   8  11     1763.08     1577.94      119.88 o
   7   8  11      274.72      211.14       55.14 o
   8   8  11       14.06       22.16       14.69 o
   9   8  11      605.94      622.60       69.38 o
  10   8  11      273.31      317.09       58.59 o
  11   8  11        6.03        0.36        9.00 o
  12   8  11      -33.75        4.54       35.35 o
  13   8  11      268.19      498.14      154.53 o
  -5   9  11       13.56        0.33       20.42 o
  -4   9  11      -15.82        0.67       22.29 o
  -3   9  11       73.58      124.68       54.36 o
  -2   9  11       56.25      117.79       52.87 o
  -1   9  11      136.73      208.80       79.88 o
   0   9  11       36.81       24.80       32.38 o
   1   9  11      487.67      540.57       72.07 o
   2   9  11      311.89      321.18       67.20 o
   3   9  11      413.59      354.75       73.53 o
   4   9  11      233.04      215.11       54.17 o
   5   9  11      758.12      615.94      101.55 o
   6   9  11      813.61      701.38       90.47 o
   7   9  11       47.91       21.58       42.20 o
   8   9  11     1521.26     1394.89      108.45 o
   9   9  11       -1.81        0.41        5.82 o
  10   9  11      377.88      376.24       70.31 o
  11   9  11      956.75     1445.44      131.43 o
  12   9  11       36.16       17.26       72.32 o
  -4  10  11       46.71       94.27       92.36 o
  -3  10  11       18.68       43.87       19.23 o
  -2  10  11       83.47       93.69       87.22 o
  -1  10  11       11.30        0.56       12.83 o
   0  10  11       38.96       25.80       39.05 o
   1  10  11      164.73      115.95       69.53 o
   2  10  11      811.86      790.09       92.91 o
   3  10  11      927.12      977.24      107.29 o
   4  10  11      910.55      749.31       99.44 o
   5  10  11       43.95        0.46       48.10 o
   6  10  11     1295.00     1110.92      127.17 o
   7  10  11       57.76       49.65       68.23 o
   8  10  11     1043.89      803.96      112.22 o
   9  10  11      748.07      725.33       92.49 o
  10  10  11        3.01       12.10        7.54 o
  11  10  11      713.80      777.94       90.22 o
  12  10  11       46.71       88.69      171.88 o
  -3  11  11       27.62        6.62       56.14 o
  -2  11  11       59.51       58.45      105.75 o
  -1  11  11      292.30      379.91       73.62 o
   0  11  11       -3.62        0.09        4.90 o
   1  11  11     1399.07     1533.23       83.43 o
   2  11  11       29.63       41.62       32.07 o
   3  11  11      304.10      337.74       63.02 o
   4  11  11      797.79      699.62      101.76 o
   5  11  11      327.20      288.07       80.33 o
   6  11  11      266.94      243.47       69.29 o
   7  11  11       64.29        5.07       67.50 o
   8  11  11      207.42      169.43       81.05 o
   9  11  11      216.71      190.59       97.88 o
  10  11  11      442.97      515.01       74.31 o
  11  11  11       49.72        3.94       79.20 o
  12  11  11      173.77      120.27       96.39 o
  -2  12  11        4.02       17.14        6.32 o
  -1  12  11       33.90       69.53       48.31 o
   0  12  11       12.05        9.05       26.27 o
   1  12  11       53.04       44.57       67.70 o
   2  12  11      -13.06        1.68       13.81 o
   3  12  11      276.23      288.49       72.40 o
   4  12  11       -1.76        0.79        4.18 o
   5  12  11      313.14      275.47       71.91 o
   6  12  11      804.07      731.77      102.79 o
   7  12  11       40.68        2.10       26.29 o
   8  12  11     1185.77     1051.39       93.83 o
   9  12  11       44.45       66.25       54.32 o
  10  12  11      433.93      309.47      128.26 o
  11  12  11      894.60      775.35      176.13 o
  -1  13  11       93.92       98.34      166.95 o
   0  13  11       25.92       14.97       34.49 o
   1  13  11      372.91      373.49      125.99 o
   2  13  11       -2.15        2.92        5.92 o
   3  13  11      558.48      588.72       93.12 o
   4  13  11      227.01      244.49       67.69 o
   5  13  11      -16.32        8.96       25.85 o
   6  13  11      848.02      731.17      108.69 o
   7  13  11        4.02        1.14        7.15 o
   8  13  11      130.58      116.20      121.74 o
   9  13  11      128.45      110.12      195.86 o
  10  13  11      181.56      207.44      101.16 o
   0  14  11       26.22        2.29       50.19 o
   1  14  11       94.62      122.36      139.56 o
   2  14  11       27.72       17.13       31.35 o
   3  14  11       11.41       24.96       11.04 o
   4  14  11      342.27      390.52       86.23 o
   5  14  11      430.91      362.92       96.98 o
   6  14  11       68.55       72.11       91.40 o
   7  14  11       34.91       15.50       47.42 o
   8  14  11      177.29      231.03       79.13 o
   9  14  11      -26.74       15.67       39.73 o
   2  15  11       23.50       60.99       50.53 o
   3  15  11      321.23      427.53       90.99 o
   4  15  11      -45.20        6.01       49.55 o
   5  15  11      568.53      583.73      111.40 o
   6  15  11      485.91      421.76      101.79 o
   7  15  11       36.41       49.88       44.73 o
   0 -11  12      -28.63        8.35      120.23 o
   1 -11  12       34.65       48.88       49.60 o
   2 -11  12      242.20      305.75      116.06 o
  -2 -10  12       12.81        0.60       20.78 o
  -1 -10  12       12.05       40.56       13.79 o
   0 -10  12       68.18       64.06       94.97 o
   1 -10  12       51.60       51.37       97.54 o
   2 -10  12       69.61       82.29      109.49 o
   3 -10  12        4.22       36.82       13.77 o
   4 -10  12       -2.11        3.30       11.09 o
   5 -10  12       33.75        5.91       50.31 o
  -4  -9  12        9.94       35.82       17.10 o
  -3  -9  12        2.51        0.41        4.48 o
  -2  -9  12       -2.51        4.49        4.24 o
  -1  -9  12      175.15      183.53       84.50 o
   0  -9  12      -14.69        0.72       24.46 o
   1  -9  12      136.36      225.94      121.62 o
   2  -9  12      199.18      272.20       80.77 o
   3  -9  12        6.93       10.26       28.54 o
   4  -9  12      701.87      775.91      132.06 o
   5  -9  12       47.96       27.01       51.39 o
   6  -9  12      476.37      530.97      144.93 o
  -4  -8  12      134.60      183.37      111.64 o
  -3  -8  12      157.45      207.33       68.40 o
  -2  -8  12        2.51        4.00        4.67 o
  -1  -8  12      981.16      641.69      111.83 o
   0  -8  12      166.11      127.80       80.84 o
   1  -8  12      191.35      267.70       47.44 o
   2  -8  12      125.36      166.77      131.29 o
   3  -8  12       30.64       29.33       42.07 o
   4  -8  12      558.23      677.17      127.77 o
   5  -8  12      121.54      129.62       99.19 o
   6  -8  12        6.03        6.89       16.38 o
   7  -8  12        7.28       37.62       15.20 o
   8  -8  12      297.82      281.62       82.17 o
  -5  -7  12       18.33       10.48       21.81 o
  -4  -7  12       28.12        4.73       26.81 o
  -3  -7  12      170.01      163.40       58.46 o
  -2  -7  12       31.39       18.47       38.82 o
  -1  -7  12       55.50       74.24       68.73 o
   0  -7  12       98.19      101.19       75.95 o
   1  -7  12       99.14      131.21       76.81 o
   2  -7  12        8.79        0.18       16.31 o
   3  -7  12      717.69      774.47      118.00 o
   4  -7  12      147.40      152.45      178.53 o
   5  -7  12      494.45      713.06      103.47 o
   6  -7  12     3009.37     2057.79      203.83 o
   7  -7  12       -5.27       18.24       15.48 o
   8  -7  12      413.34      361.06      119.91 o
   9  -7  12      122.04       93.04      174.76 o
  -6  -6  12      -57.51        0.45       84.17 o
  -5  -6  12       31.89        1.68       22.72 o
  -4  -6  12      109.49      110.95       99.91 o
  -3  -6  12        8.29       10.42       11.74 o
  -2  -6  12      176.03      249.87       55.46 o
  -1  -6  12      457.28      433.28       69.59 o
   0  -6  12      -11.62        5.49        8.78 o
   1  -6  12     2073.96     1276.42      240.78 o
   2  -6  12      384.96      352.19       75.21 o
   3  -6  12      212.19      247.29       60.91 o
   4  -6  12     1566.71     1246.51      165.89 o
   5  -6  12      -11.80        0.83       25.88 o
   6  -6  12      634.57      713.39      106.99 o
   7  -6  12       34.05       14.43       50.80 o
   8  -6  12        5.73        0.02       17.67 o
   9  -6  12      227.81      160.23       93.34 o
  -6  -5  12      180.05      214.67       93.22 o
  -5  -5  12        1.76       19.99        7.52 o
  -4  -5  12      289.03      258.54       60.42 o
  -3  -5  12      141.38      131.39      101.94 o
  -2  -5  12       -7.53        8.95       11.16 o
  -1  -5  12      447.99      476.39       74.92 o
   0  -5  12        3.23        4.81        3.53 o
   1  -5  12       35.16       49.52       40.13 o
   2  -5  12      242.83      278.27       67.26 o
   3  -5  12      344.53      326.49       74.71 o
   4  -5  12       81.06       61.64      127.65 o
   5  -5  12      202.80      191.40       82.78 o
   6  -5  12       84.37      149.15      107.05 o
   7  -5  12       38.27       32.25       62.93 o
   8  -5  12      694.89      641.07      149.37 o
   9  -5  12       35.56       11.22       59.16 o
  10  -5  12      494.80      506.84      168.05 o
  -6  -4  12       98.19      125.25      146.53 o
  -5  -4  12      -10.30        4.17       19.41 o
  -4  -4  12      222.99      293.72       60.86 o
  -3  -4  12       -3.01       30.69        6.30 o
  -2  -4  12      197.38      198.20       69.34 o
  -1  -4  12       21.34       38.90       24.12 o
   0  -4  12      113.19      157.06       82.34 o
   1  -4  12      783.48      687.27      116.21 o
   2  -4  12       70.81       65.37       87.10 o
   3  -4  12     1502.78     1143.49      168.80 o
   4  -4  12      436.64      409.94       80.19 o
   5  -4  12      142.83      174.23      159.68 o
   6  -4  12     2732.54     1863.98      245.01 o
   7  -4  12       -0.90       23.63        5.77 o
   8  -4  12     1204.15      989.16      153.28 o
   9  -4  12       29.83       52.01       52.81 o
  10  -4  12       28.63        0.21       58.54 o
  11  -4  12      185.02      172.13      145.41 o
  -6  -3  12       41.43       22.17       51.09 o
  -5  -3  12       24.36       21.27       22.76 o
  -4  -3  12     1435.38     1421.65      143.91 o
  -3  -3  12       53.24       65.50       56.11 o
  -2  -3  12      337.25      310.07       69.52 o
  -1  -3  12      273.21      327.66       57.31 o
   0  -3  12      355.39      422.43       48.55 o
   1  -3  12     1292.74      974.65      123.04 o
   2  -3  12      285.67      316.86       71.20 o
   3  -3  12       50.32       62.38       73.49 o
   4  -3  12      726.23      800.07      144.69 o
   5  -3  12      142.38      122.95      165.62 o
   6  -3  12      753.72      815.55      139.17 o
   7  -3  12       17.70       58.28       39.98 o
   8  -3  12      925.49      801.95      143.59 o
   9  -3  12       40.68       33.26       50.37 o
  10  -3  12      760.50      750.99      175.22 o
  11  -3  12       -9.42       12.06       30.13 o
  -7  -2  12       42.44        4.70       49.03 o
  -6  -2  12      117.77      165.22      121.64 o
  -5  -2  12       15.32       17.46       16.77 o
  -4  -2  12      240.32      268.15       67.35 o
  -3  -2  12       89.65      115.43       99.93 o
  -2  -2  12      101.55       36.16      150.64 o
  -1  -2  12      259.90      291.07       62.39 o
   0  -2  12      285.52      381.17       37.35 o
   1  -2  12        8.39        0.73        6.36 o
   2  -2  12       93.42       95.10      167.36 o
   3  -2  12      568.02      564.44      107.85 o
   4  -2  12      172.89      167.59       98.48 o
   5  -2  12     1211.01      980.42      166.28 o
   6  -2  12      363.87      388.06      128.43 o
   7  -2  12       88.14       69.42      172.21 o
   8  -2  12     4454.92     3424.66      388.45 o
   9  -2  12       21.09       36.49       37.63 o
  10  -2  12      720.20      730.36      139.49 o
  11  -2  12      170.26      136.73      150.11 o
  12  -2  12       25.99       23.93       43.34 o
  -7  -1  12       53.99       15.43       64.50 o
  -6  -1  12       14.06       17.86       19.03 o
  -5  -1  12       22.10       16.11       18.52 o
  -4  -1  12      168.45      176.76       78.87 o
  -3  -1  12      -13.26        0.12       17.35 o
  -2  -1  12     2428.19     2425.78      176.85 o
  -1  -1  12      229.52      312.82       51.41 o
   0  -1  12      639.27      623.83       56.88 o
   1  -1  12     1982.21     1906.15      122.91 o
   2  -1  12       19.59       19.25       40.49 o
   3  -1  12     1885.25     1543.36      205.14 o
   4  -1  12      299.46      304.03      101.39 o
   5  -1  12       33.52       22.00       61.99 o
   6  -1  12     3312.47     2832.21      293.58 o
   7  -1  12      107.35      121.45      222.35 o
   8  -1  12     1234.36     1208.75      183.64 o
   9  -1  12        6.03       27.36       16.86 o
  10  -1  12      211.69      269.36      125.73 o
  11  -1  12       73.07      132.28      141.01 o
  12  -1  12      450.12      389.19      119.31 o
  -7   0  12       74.43       44.46       89.98 o
  -6   0  12       26.82       56.61       45.43 o
  -5   0  12        6.93        4.25       11.27 o
  -4   0  12      669.88      609.31       71.03 o
  -3   0  12       19.89       11.67       28.47 o
  -2   0  12      481.54      486.84       71.77 o
  -1   0  12      910.95      866.39      106.57 o
   0   0  12       42.19       32.79       48.97 o
   1   0  12      738.88      718.17       94.13 o
   2   0  12       29.88       24.80       27.37 o
   3   0  12        4.90        5.96        9.81 o
   4   0  12       -6.78        6.68       10.88 o
   5   0  12     2328.97     1937.02      222.07 o
   6   0  12        0.00        3.43        2.02 o
   7   0  12      923.98      822.76      161.51 o
   8   0  12     1060.34      939.72      151.99 o
   9   0  12        5.78        0.71        9.42 o
  10   0  12     2122.55     1474.04      218.50 o
  11   0  12       26.37        0.84       54.68 o
  12   0  12      436.44      432.66      156.69 o
  -7   1  12      -10.55        6.38       45.25 o
  -6   1  12      115.71      154.41       95.33 o
  -5   1  12       53.94       20.40       53.00 o
  -4   1  12        4.27        0.08        9.43 o
  -3   1  12       -3.01        0.89        6.94 o
  -2   1  12      534.37      662.06       69.80 o
  -1   1  12       44.95       70.41       44.58 o
   0   1  12      555.47      608.77       71.16 o
   1   1  12      287.53      294.73       45.58 o
   2   1  12       14.06       20.44       10.93 o
   3   1  12     3032.98     2582.37      216.58 o
   4   1  12        5.27       32.04       12.85 o
   5   1  12     3794.61     3244.36      267.08 o
   6   1  12      464.44      555.67      103.51 o
   7   1  12       23.35       26.18       27.79 o
   8   1  12     3332.81     2678.26      291.59 o
   9   1  12       35.41       58.36       32.80 o
  10   1  12      307.87      393.39       74.27 o
  11   1  12       46.71       54.60       57.69 o
  12   1  12      -11.68       17.80       17.79 o
  -7   2  12      168.75       30.26      126.56 o
  -6   2  12       23.35       36.00       22.95 o
  -5   2  12      277.98      167.58       65.87 o
  -4   2  12      417.05      367.53       88.05 o
  -3   2  12       31.39       48.56       29.16 o
  -2   2  12      615.74      668.10       75.46 o
  -1   2  12      165.99      172.31       62.24 o
   0   2  12      112.25      152.87       85.68 o
   1   2  12     1522.01     1630.53      106.05 o
   2   2  12       12.81        0.31        7.77 o
   3   2  12     1240.26     1195.00       78.62 o
   4   2  12      845.76      879.73       70.78 o
   5   2  12        1.81        9.16        9.51 o
   6   2  12     2561.00     2098.30      237.82 o
   7   2  12     1097.63     1202.45       96.34 o
   8   2  12      192.86      205.72       55.66 o
   9   2  12      193.11      214.51       59.83 o
  10   2  12      688.81      786.95       81.03 o
  11   2  12       -2.01        0.48        3.50 o
  12   2  12      488.42      641.36       76.81 o
  13   2  12       -4.90       16.46       12.37 o
  -6   3  12      152.93       51.81      119.66 o
  -5   3  12       61.02       24.42       61.89 o
  -4   3  12       32.65        9.09       27.04 o
  -3   3  12       57.76       41.22       66.14 o
  -2   3  12      108.29      154.48       58.40 o
  -1   3  12       18.94        0.27       14.62 o
   0   3  12      407.56      428.80       56.51 o
   1   3  12      102.71      122.25       97.72 o
   2   3  12     1826.36     1992.69      127.75 o
   3   3  12      611.22      809.11       82.45 o
   4   3  12      146.40      192.94      143.91 o
   5   3  12     3546.51     3266.70      175.75 o
   6   3  12       36.91       32.41       35.89 o
   7   3  12     1260.50     1196.78      134.42 o
   8   3  12      690.07      699.08       80.46 o
   9   3  12       -4.52        2.94        6.73 o
  10   3  12     2458.17     2531.89      154.10 o
  11   3  12        4.27        0.52        6.71 o
  12   3  12      635.32      668.56       92.00 o
  13   3  12      165.74      242.71       66.33 o
  -6   4  12       97.43       15.62      191.15 o
  -5   4  12      196.87       58.43      104.55 o
  -4   4  12       39.68       50.38       51.04 o
  -3   4  12      216.53      204.09       48.12 o
  -2   4  12      473.86      522.14       58.50 o
  -1   4  12       70.60       71.02       79.98 o
   0   4  12     1124.24     1398.26       89.31 o
   1   4  12      112.25      142.81       87.71 o
   2   4  12     2433.31     2512.80      148.48 o
   3   4  12     3968.88     3706.15      210.40 o
   4   4  12       -1.26        0.21        3.41 o
   5   4  12      581.83      556.11       70.96 o
   6   4  12      940.93      855.11       86.79 o
   7   4  12      112.25      110.09      148.70 o
   8   4  12       78.95      110.40      108.30 o
   9   4  12      234.29      366.60       55.06 o
  10   4  12      173.27      186.18       68.59 o
  11   4  12       -2.26       13.73        5.80 o
  12   4  12      394.00      428.56       78.76 o
  13   4  12       20.59       16.15       28.61 o
  -6   5  12       46.21       26.04       72.77 o
  -5   5  12       69.81      117.05       73.89 o
  -4   5  12      230.52      184.11       79.23 o
  -3   5  12       67.37       80.94       56.59 o
  -2   5  12      290.04      373.66       53.05 o
  -1   5  12       17.43       29.91       18.97 o
   0   5  12      328.21      394.78       67.97 o
   1   5  12      241.07      305.28       48.86 o
   2   5  12      218.97      223.59       52.52 o
   3   5  12      207.92      201.84       56.91 o
   4   5  12      600.92      631.82       69.27 o
   5   5  12      508.51      564.04       68.79 o
   6   5  12      129.58      106.18      153.72 o
   7   5  12     1345.48     1284.80      103.72 o
   8   5  12      118.78      141.71      156.12 o
   9   5  12      368.54      437.46       91.48 o
  10   5  12      607.20      745.24       80.53 o
  11   5  12      -19.84        2.86       23.72 o
  12   5  12     1712.36     1865.83      121.88 o
  13   5  12       50.98       64.26       68.46 o
  -5   6  12       25.61       16.32       56.14 o
  -4   6  12        0.50       10.87        3.44 o
  -3   6  12      127.16      105.34      159.87 o
  -2   6  12       52.73       41.39       38.47 o
  -1   6  12        7.53        3.47        6.41 o
   0   6  12      910.04     1001.54      104.89 o
   1   6  12       25.36       29.78       26.61 o
   2   6  12     1350.75     1659.23      110.08 o
   3   6  12      675.75      690.83       89.14 o
   4   6  12      630.30      590.15       89.95 o
   5   6  12     2999.83     2919.32      162.58 o
   6   6  12       16.82       23.77       16.40 o
   7   6  12     1370.84     1352.26      109.41 o
   8   6  12     1181.50     1198.38      100.24 o
   9   6  12      -13.81       13.31       10.10 o
  10   6  12     1550.69     1645.05      139.22 o
  11   6  12      -17.78       27.38       29.14 o
  12   6  12      167.75      184.93       81.92 o
  13   6  12        8.29       19.86       13.39 o
  -5   7  12       80.86      135.99      115.42 o
  -4   7  12        1.88       23.60       11.20 o
  -3   7  12      162.72      124.63       56.74 o
  -2   7  12      107.54      217.07       85.08 o
  -1   7  12       74.69       79.69       71.37 o
   0   7  12     1155.63     1054.76      113.36 o
   1   7  12      257.14      317.90       66.16 o
   2   7  12       19.59       10.80       20.73 o
   3   7  12     1218.92     1172.51      116.59 o
   4   7  12      282.00      291.47       55.71 o
   5   7  12      540.15      499.29       66.07 o
   6   7  12       71.07        8.76       80.92 o
   7   7  12      404.05      503.67       67.16 o
   8   7  12     1034.09     1016.12      100.77 o
   9   7  12      997.68      993.56      111.96 o
  10   7  12       44.00       37.30       50.95 o
  11   7  12      113.91      137.07      134.95 o
  12   7  12      651.90      680.19       82.03 o
  13   7  12       -2.26       13.20        7.19 o
  -4   8  12       -0.60       36.31        2.60 o
  -3   8  12       63.58       31.25       49.56 o
  -2   8  12      187.13      190.71       77.82 o
  -1   8  12      346.54      463.13       52.55 o
   0   8  12       99.66      128.85       89.71 o
   1   8  12       82.62       47.74       79.07 o
   2   8  12      292.05      306.32       65.38 o
   3   8  12      -10.04        0.51       14.00 o
   4   8  12       59.01       11.63       58.59 o
   5   8  12      579.57      675.02       80.40 o
   6   8  12       60.52       57.96       67.30 o
   7   8  12     2017.71     1965.79      134.83 o
   8   8  12      115.51      131.43      135.22 o
   9   8  12      942.94      905.04       91.71 o
  10   8  12      706.39      733.49       78.42 o
  11   8  12       45.95       11.48       44.35 o
  12   8  12     1026.36      958.92      127.61 o
  -4   9  12       -9.64        7.52       17.24 o
  -3   9  12      134.40      189.91      119.82 o
  -2   9  12       41.58       16.00       40.94 o
  -1   9  12      103.06      106.42      134.30 o
   0   9  12       75.98       45.34       82.79 o
   1   9  12        1.26        0.59        2.47 o
   2   9  12      601.17      668.17       80.51 o
   3   9  12      352.06      381.01       78.76 o
   4   9  12      250.11      272.31       61.11 o
   5   9  12     1182.25      984.81      128.87 o
   6   9  12      667.21      704.43       92.77 o
   7   9  12     1136.95      990.60      127.19 o
   8   9  12      357.34      370.36       68.70 o
   9   9  12      275.98      160.32       88.64 o
  10   9  12      282.88      383.03       76.64 o
  11   9  12      475.74      506.99       85.09 o
  12   9  12      126.56      145.23      516.37 o
  -3  10  12       53.86      111.65      124.96 o
  -2  10  12      332.60      509.39       92.22 o
  -1  10  12       12.05        0.23        9.91 o
   0  10  12      254.93      284.71       92.60 o
   1  10  12        8.79       25.40       15.20 o
   2  10  12      207.17      265.29       65.03 o
   3  10  12       53.49       85.28       69.21 o
   4  10  12      343.28      281.04       70.17 o
   5  10  12      337.75      279.39       80.94 o
   6  10  12       73.83       12.62       84.93 o
   7  10  12      483.15      427.73       81.46 o
   8  10  12      176.03      156.86       88.06 o
   9  10  12     1252.56     1128.66      118.99 o
  10  10  12      111.19      166.72      112.11 o
  11  10  12      199.18      283.63       50.66 o
  12  10  12      102.46      146.23      148.34 o
  -2  11  12       -5.02       18.36        8.88 o
  -1  11  12       33.15       59.22       63.75 o
   0  11  12       36.91       45.79       38.47 o
   1  11  12      140.34      192.22       91.34 o
   2  11  12      873.63      845.22       96.97 o
   3  11  12      114.26      114.29      133.04 o
   4  11  12      905.02      772.54       96.86 o
   5  11  12      513.03      464.28       92.67 o
   6  11  12      -14.56       14.93       12.76 o
   7  11  12     1362.05     1174.76      126.65 o
   8  11  12       29.88        0.03       26.37 o
   9  11  12      522.32      428.31       88.47 o
  10  11  12      112.00      130.18      142.64 o
  11  11  12       79.10       94.75      233.38 o
  -1  12  12       23.81       49.23       35.46 o
   0  12  12      210.56      345.39       92.88 o
   1  12  12       18.68        0.10       31.60 o
   2  12  12      363.87      348.23       73.13 o
   3  12  12       53.49       32.81       54.44 o
   4  12  12      -17.58        7.45       24.02 o
   5  12  12      376.67      430.46       94.09 o
   6  12  12      101.20      120.33      121.91 o
   7  12  12       54.24       37.16       65.84 o
   8  12  12       38.92        0.59       39.17 o
   9  12  12      285.02      286.05       65.27 o
  10  12  12      267.44      143.91      141.07 o
   0  13  12       38.27       26.54       49.68 o
   1  13  12       49.42       10.49       84.67 o
   2  13  12      -10.85       16.45       14.42 o
   3  13  12       -0.75        0.23        4.54 o
   4  13  12      442.47      477.34       92.72 o
   5  13  12       -7.03        0.97       12.19 o
   6  13  12      217.22      270.91       90.53 o
   7  13  12      489.93      546.93       93.62 o
   8  13  12        6.28        4.87       13.14 o
   9  13  12      484.40      567.82      102.70 o
   2  14  12      350.46      338.03      109.66 o
   3  14  12      -11.45        1.36       22.36 o
   4  14  12      209.93      221.57       70.67 o
   5  14  12       62.53       79.47       88.60 o
   6  14  12        1.51        6.24        3.83 o
   7  14  12      319.17      408.64      100.34 o
   8  14  12      114.51      103.23      120.90 o
   1 -10  13       77.34       40.07      204.46 o
   2 -10  13      102.76      212.77      141.69 o
  -2  -9  13      148.79      122.28      140.27 o
  -1  -9  13        1.51        0.18        5.47 o
   0  -9  13       -3.77       22.56        9.67 o
   1  -9  13       16.57        1.48       26.33 o
   2  -9  13        9.34       10.04       19.33 o
   3  -9  13      173.57      385.59       99.55 o
   4  -9  13       32.14       60.66       48.10 o
   5  -9  13       87.39       49.19      102.63 o
  -3  -8  13      115.64       82.35      197.27 o
  -2  -8  13       12.05        7.00       14.15 o
  -1  -8  13      155.57      135.66       85.64 o
   0  -8  13      126.19      192.74      174.95 o
   1  -8  13       17.18       21.89       36.72 o
   2  -8  13      543.92      533.67       89.42 o
   3  -8  13        1.76        8.50        8.54 o
   4  -8  13      182.81      242.66       79.78 o
   5  -8  13      494.95      528.71      120.52 o
   6  -8  13       34.15        2.25       36.04 o
   7  -8  13      185.02      211.69      115.54 o
  -4  -7  13       28.88       34.17       35.08 o
  -3  -7  13      173.77      139.39       87.71 o
  -2  -7  13      159.96      189.12       70.21 o
  -1  -7  13        0.75       20.61        2.63 o
   0  -7  13      144.64      191.32       99.01 o
   1  -7  13       24.71        3.59       34.24 o
   2  -7  13        9.79       26.27       10.59 o
   3  -7  13      141.88      207.42      138.61 o
   4  -7  13       13.81        1.29       21.63 o
   5  -7  13       81.36      144.30      154.45 o
   6  -7  13      -46.46        3.89       98.61 o
   7  -7  13       -8.54        8.98       20.32 o
   8  -7  13       27.37        8.03       56.63 o
  -4  -6  13       45.20       24.69       51.13 o
  -3  -6  13        4.27        6.30        9.37 o
  -2  -6  13       49.72       78.55       64.89 o
  -1  -6  13      235.30      250.84       63.78 o
   0  -6  13       18.38        8.48       28.30 o
   1  -6  13       29.53        7.41       50.59 o
   2  -6  13      333.48      314.81       73.09 o
   3  -6  13      -10.04        0.87       12.43 o
   4  -6  13      635.57      577.64      103.68 o
   5  -6  13       46.41       19.30       39.05 o
   6  -6  13       17.08       21.35       23.84 o
   7  -6  13     1183.26      834.00      153.91 o
   8  -6  13        9.54        5.00       13.18 o
   9  -6  13      374.87      384.66       93.22 o
  -5  -5  13      123.30      112.90       82.78 o
  -4  -5  13      -44.45        1.51       35.93 o
  -3  -5  13      416.85      402.36       66.26 o
  -2  -5  13      -21.60        9.32       18.96 o
  -1  -5  13      125.31      139.12       69.96 o
   0  -5  13      476.37      447.49       51.92 o
   1  -5  13       33.90       18.68       34.89 o
   2  -5  13     1571.78     1106.60      175.56 o
   3  -5  13      174.53      145.82       84.03 o
   4  -5  13       81.11      117.70       75.35 o
   5  -5  13     1361.75     1002.78      174.77 o
   6  -5  13       59.67       68.63      115.84 o
   7  -5  13      323.34      471.48      124.41 o
   8  -5  13        8.74       17.30       27.50 o
   9  -5  13       13.86       44.64       33.57 o
  -5  -4  13      168.50      160.80       85.21 o
  -4  -4  13       20.84       15.51       25.12 o
  -3  -4  13      142.88      209.88      102.54 o
  -2  -4  13      244.34      319.42       60.31 o
  -1  -4  13       -7.03        1.27       13.09 o
   0  -4  13      797.04      651.04      106.19 o
   1  -4  13       41.18       25.02       48.37 o
   2  -4  13       28.12       43.45       32.80 o
   3  -4  13      160.01      139.04       95.70 o
   4  -4  13      523.43      447.97      104.73 o
   5  -4  13       26.52        0.64       48.73 o
   6  -4  13      467.68      528.00      116.69 o
   7  -4  13      249.51      305.89       96.95 o
   8  -4  13       -0.90       32.68        7.66 o
   9  -4  13      907.93      726.97      167.41 o
  10  -4  13       -4.82        0.05       13.49 o
  -5  -3  13       46.71        7.53       56.33 o
  -4  -3  13       33.40       13.31       35.97 o
  -3  -3  13       68.55      135.99       95.59 o
  -2  -3  13      105.22      125.33       92.99 o
  -1  -3  13      670.23      625.38       89.13 o
   0  -3  13      181.56      242.20       32.77 o
   1  -3  13       73.33       80.05       90.94 o
   2  -3  13     1626.02     1306.59      153.12 o
   3  -3  13      361.31      307.64       89.57 o
   4  -3  13     2418.62     1824.81      218.13 o
   5  -3  13      583.09      512.57      131.59 o
   6  -3  13      107.35      103.14      194.49 o
   7  -3  13     1977.54     1377.10      234.80 o
   8  -3  13       39.17       55.70       89.76 o
   9  -3  13      539.02      604.12      163.22 o
  10  -3  13      168.00      130.05      104.78 o
  11  -3  13       39.48       12.34       72.97 o
  -6  -2  13       47.21       39.72       58.71 o
  -5  -2  13      138.87      139.26      136.09 o
  -4  -2  13       94.42       99.24       94.24 o
  -3  -2  13       27.62       18.53       36.20 o
  -2  -2  13      150.17      148.52      125.48 o
  -1  -2  13      381.44      396.46       64.18 o
   0  -2  13     1073.27      990.62       98.50 o
   1  -2  13       59.62       84.72       42.07 o
   2  -2  13      572.84      553.89       98.77 o
   3  -2  13     1511.59     1105.34      199.75 o
   4  -2  13       19.96       11.44       28.66 o
   5  -2  13      315.28      370.91      158.78 o
   6  -2  13      380.06      392.48      110.78 o
   7  -2  13       66.29       57.15      122.06 o
   8  -2  13      -12.43       18.43       27.65 o
   9  -2  13      123.93       74.17      224.90 o
  10  -2  13      -19.59       14.92       28.61 o
  11  -2  13      659.93      562.88      199.61 o
  -6  -1  13       16.82        1.22       20.20 o
  -5  -1  13       83.12      161.80       91.66 o
  -4  -1  13        5.02       22.43       11.39 o
  -3  -1  13      103.46      157.99       90.43 o
  -2  -1  13        4.52       10.37        4.77 o
  -1  -1  13       80.36       53.02       55.42 o
   0  -1  13       86.53      106.09       77.10 o
   1  -1  13      976.34      812.57      132.84 o
   2  -1  13      308.50      309.17       79.27 o
   3  -1  13       79.85       73.25      142.15 o
   4  -1  13     2209.94     1693.37      261.38 o
   5  -1  13       15.44       11.38       30.93 o
   6  -1  13      473.86      515.48      107.71 o
   7  -1  13      651.27      678.78      157.46 o
   8  -1  13       15.44       47.27       28.58 o
   9  -1  13     1052.80      871.19      187.49 o
  10  -1  13       27.87       75.43       50.08 o
  11  -1  13      571.41      594.58      153.41 o
  -6   0  13      109.39       31.94       78.74 o
  -5   0  13       35.86        1.06       45.30 o
  -4   0  13       47.01       23.38       47.80 o
  -3   0  13      196.17      184.21       58.50 o
  -2   0  13       59.97       52.92       79.05 o
  -1   0  13      463.46      448.73       64.59 o
   0   0  13       88.89       87.54       79.55 o
   1   0  13      639.44      641.63       84.04 o
   2   0  13     2277.12     1831.70      205.61 o
   3   0  13       -6.40       19.06       10.47 o
   4   0  13     1149.98      941.11      142.66 o
   5   0  13      431.29      531.94      109.14 o
   6   0  13       93.04      121.48      210.87 o
   7   0  13      788.38      932.85      144.15 o
   8   0  13       36.16       60.35       67.73 o
   9   0  13      670.48      705.78      132.08 o
  10   0  13       41.43       18.96       57.93 o
  11   0  13      150.29      177.36      140.04 o
  12   0  13       53.11       35.59       94.93 o
  -6   1  13       94.92      101.90      117.86 o
  -5   1  13      112.70      118.28      101.32 o
  -4   1  13       -5.73        1.33        6.93 o
  -3   1  13      381.70      387.37       80.23 o
  -2   1  13       48.21       58.39       54.50 o
  -1   1  13      333.48      316.45       59.69 o
   0   1  13      135.60      150.92      107.60 o
   1   1  13       13.56       23.56       13.98 o
   2   1  13      225.50      256.52       57.90 o
   3   1  13       54.24       70.89       57.99 o
   4   1  13      119.41      161.83      150.48 o
   5   1  13        5.27       31.15       17.99 o
   6   1  13     1671.68     1334.99      166.01 o
   7   1  13       37.67       53.09       60.20 o
   8   1  13      438.45      407.03      112.08 o
   9   1  13      933.02     1023.54      192.75 o
  10   1  13       -7.16       15.78       14.65 o
  11   1  13     1785.81     1445.13      190.23 o
  12   1  13       -5.27        2.13        7.83 o
  -6   2  13      -16.07        2.67       56.89 o
  -5   2  13       25.61       14.61       33.33 o
  -4   2  13       87.39       35.90       98.85 o
  -3   2  13      -23.35        3.56       24.63 o
  -2   2  13       -6.78        0.10        5.97 o
  -1   2  13      235.04      343.39       53.95 o
   0   2  13       -0.50        2.61        0.78 o
   1   2  13     1086.58     1281.28       97.54 o
   2   2  13      290.29      352.76       66.67 o
   3   2  13      312.14      417.53       62.38 o
   4   2  13     2020.10     1716.08      227.90 o
   5   2  13      243.71      275.83      109.65 o
   6   2  13      972.19      893.74      155.57 o
   7   2  13     1635.14     1536.22      222.31 o
   8   2  13       -8.04        5.47       13.21 o
   9   2  13     2098.07     1822.49      217.69 o
  10   2  13       42.56       58.61       70.80 o
  11   2  13       89.65      135.44      174.87 o
  12   2  13       62.15       50.34      101.37 o
  -5   3  13       57.63       24.37      121.17 o
  -4   3  13       22.10       14.73       25.64 o
  -3   3  13      439.95      375.23       60.24 o
  -2   3  13       35.78       26.38       24.14 o
  -1   3  13     1149.39     1153.68       95.95 o
   0   3  13       49.47       44.95       58.66 o
   1   3  13      238.56      320.22       46.88 o
   2   3  13     1108.68     1123.79      102.34 o
   3   3  13      152.68      176.27       63.14 o
   4   3  13      358.84      480.25       66.40 o
   5   3  13       16.82       19.54       18.04 o
   6   3  13       54.49       68.85       67.91 o
   7   3  13       32.85       35.80       50.12 o
   8   3  13     1943.38     1935.70      132.42 o
   9   3  13       -4.52        5.07        8.52 o
  10   3  13       59.51       75.17       70.90 o
  11   3  13      731.95      801.40       93.47 o
  12   3  13       75.33       82.14      125.17 o
  -5   4  13      203.03      127.87       91.42 o
  -4   4  13      -10.55        3.01       14.39 o
  -3   4  13      780.17      757.25      111.30 o
  -2   4  13       35.60       11.12       31.85 o
  -1   4  13       11.19        2.15        8.10 o
   0   4  13       22.60       34.58       21.60 o
   1   4  13      388.48      459.01       67.86 o
   2   4  13        6.28       14.65        5.27 o
   3   4  13       26.37        9.85       23.79 o
   4   4  13      130.08      149.81      137.45 o
   5   4  13       45.20       35.94       48.00 o
   6   4  13     2340.15     1962.60      136.06 o
   7   4  13      820.39      962.48       90.36 o
   8   4  13     1128.51     1047.10      124.11 o
   9   4  13     1381.34     1348.75      152.17 o
  10   4  13       -6.78        1.25        8.10 o
  11   4  13      791.77      846.11       96.60 o
  12   4  13       12.30        9.54       15.24 o
  -5   5  13       -8.54       24.31       26.72 o
  -4   5  13       79.85       61.06      139.02 o
  -3   5  13       20.34        5.55       17.96 o
  -2   5  13       46.14       24.90       31.54 o
  -1   5  13      883.14      879.00       86.04 o
   0   5  13       42.19       49.25       41.07 o
   1   5  13     1120.73     1348.34       96.78 o
   2   5  13      110.99      119.28       98.89 o
   3   5  13      102.46      147.89       81.83 o
   4   5  13     1624.22     1440.90      120.73 o
[truncated: 48,044 more chars]
